# Supplementary material for: ExVe: The knowledge base of orthologous proteins identified in fungal extracellular vesicles
Source: Comput Struct Biotechnol J. 2021 Apr 17;19:2286–96. doi: 10.1016/j.csbj.2021.04.031 (PMC8102145; doi:10.1016/j.csbj.2021.04.031)
Supplement: Supplementary data 1 — Gene Ontology information (biological process, molecular function and cellular compound) about the fungal groups that shared more than 50 orthologous groups. Each sheet represents the information of each group. The species name is represented in this table by the first capital letter of the genus followed by the first three letters of the species in lowercase. [file mmc1.xlsx]

## Sheet: Cneo_Cdeu
Biological Process
ID	Name	Bgd count	Result count	Result gene list	Pct of bgd	Fold enrichment	Odds ratio	P-value	Benjamini	Bonferroni
GO:0000375	RNA splicing, via transesterification reactions	13	5	CNAG_01853,CNAG_04494,CNAG_05416,CNAG_06315,CNAG_06426,	38.5	11.73	19.14	3.65135e+06	0.0042720742622	0.0128162227866
GO:0000398	mRNA splicing, via spliceosome	13	5	CNAG_01853,CNAG_04494,CNAG_05416,CNAG_06315,CNAG_06426,	38.5	11.73	19.14	3.65135e+06	0.0042720742622	0.0128162227866
GO:0000377	RNA splicing, via transesterification reactions with bulged adenosine as nucleophile	13	5	CNAG_01853,CNAG_04494,CNAG_05416,CNAG_06315,CNAG_06426,	38.5	11.73	19.14	3.65135e+06	0.0042720742622	0.0128162227866
GO:0008380	RNA splicing	20	5	CNAG_01853,CNAG_04494,CNAG_05416,CNAG_06315,CNAG_06426,	25.0	7.63	10.19	0.0003654592521	0.0320690493718	0.128276197487
GO:0006397	mRNA processing	30	5	CNAG_01853,CNAG_04494,CNAG_05416,CNAG_06315,CNAG_06426,	16.7	5.08	6.1	0.00258159189589	0.181227751091	0.906138755457
GO:0016071	mRNA metabolic process	35	5	CNAG_01853,CNAG_04494,CNAG_05416,CNAG_06315,CNAG_06426,	14.3	4.36	5.08	0.00515906000214	0.23897825799	1.0
GO:0006334	nucleosome assembly	4	2	CNAG_02924,CNAG_04168,	50.0	15.25	29.95	0.00612764764077	0.23897825799	1.0
GO:0031497	chromatin assembly	4	2	CNAG_02924,CNAG_04168,	50.0	15.25	29.95	0.00612764764077	0.23897825799	1.0
GO:0065004	protein-DNA complex assembly	4	2	CNAG_02924,CNAG_04168,	50.0	15.25	29.95	0.00612764764077	0.23897825799	1.0
GO:0006333	chromatin assembly or disassembly	5	2	CNAG_02924,CNAG_04168,	40.0	12.2	19.96	0.0099940231655	0.292325177591	1.0
GO:0034728	nucleosome organization	5	2	CNAG_02924,CNAG_04168,	40.0	12.2	19.96	0.0099940231655	0.292325177591	1.0
GO:0071824	protein-DNA complex subunit organization	5	2	CNAG_02924,CNAG_04168,	40.0	12.2	19.96	0.0099940231655	0.292325177591	1.0
GO:0006323	DNA packaging	6	2	CNAG_02924,CNAG_04168,	33.3	10.17	14.97	0.014670812644	0.396111941388	1.0
GO:0005975	carbohydrate metabolic process	120	9	CNAG_00373,CNAG_00799,CNAG_01230,CNAG_01239,CNAG_02351,CNAG_05138,CNAG_05411,CNAG_05799,CNAG_05803,	7.5	2.29	2.5	0.0160084690643	0.401355188685	1.0
GO:0043462	regulation of ATPase activity	1	1	CNAG_00806,	100.0	30.5	inf	0.0327827191869	0.472054825151	1.0
GO:0032780	negative regulation of ATPase activity	1	1	CNAG_00806,	100.0	30.5	inf	0.0327827191869	0.472054825151	1.0
GO:0035444	nickel cation transmembrane transport	1	1	CNAG_03664,	100.0	30.5	inf	0.0327827191869	0.472054825151	1.0
GO:0019419	sulfate reduction	1	1	CNAG_03898,	100.0	30.5	inf	0.0327827191869	0.472054825151	1.0
GO:0000266	mitochondrial fission	1	1	CNAG_02519,	100.0	30.5	inf	0.0327827191869	0.472054825151	1.0
GO:0000387	spliceosomal snRNP assembly	1	1	CNAG_04494,	100.0	30.5	inf	0.0327827191869	0.472054825151	1.0
GO:0015675	nickel cation transport	1	1	CNAG_03664,	100.0	30.5	inf	0.0327827191869	0.472054825151	1.0
GO:0019379	sulfate assimilation, phosphoadenylyl sulfate reduction by phosphoadenylyl-sulfate reductase (thioredoxin)	1	1	CNAG_03898,	100.0	30.5	inf	0.0327827191869	0.472054825151	1.0
GO:0071103	DNA conformation change	9	2	CNAG_02924,CNAG_04168,	22.2	6.78	8.55	0.0330128384764	0.472054825151	1.0
GO:0048022	negative regulation of melanin biosynthetic process	22	3	CNAG_00239,CNAG_04090,CNAG_05222,	13.6	4.16	4.75	0.0336221385435	0.472054825151	1.0
GO:1900377	negative regulation of secondary metabolite biosynthetic process	22	3	CNAG_00239,CNAG_04090,CNAG_05222,	13.6	4.16	4.75	0.0336221385435	0.472054825151	1.0
GO:0006396	RNA processing	99	7	CNAG_00317,CNAG_01853,CNAG_04494,CNAG_05416,CNAG_05473,CNAG_06315,CNAG_06426,	7.1	2.16	2.32	0.0424030034101	0.53885667454	1.0
Molecular Function
ID	Name	Bgd count	Result count	Result gene list	Pct of bgd	Fold enrichment	Odds ratio	P-value	Benjamini	Bonferroni
GO:0016810	hydrolase activity, acting on carbon-nitrogen (but not peptide) bonds	40	5	CNAG_01230,CNAG_01239,CNAG_03664,CNAG_05799,CNAG_06694,	12.5	3.81	4.34	0.00917789264658	0.392383218536	1.0
GO:0033218	amide binding	8	2	CNAG_04994,CNAG_06140,	25.0	7.63	9.97	0.0262325687142	0.392383218536	1.0
GO:0004553	hydrolase activity, hydrolyzing O-glycosyl compounds	52	5	CNAG_00373,CNAG_00799,CNAG_05138,CNAG_05411,CNAG_05803,	9.6	2.93	3.22	0.02655877045	0.392383218536	1.0
GO:0003979	UDP-glucose 6-dehydrogenase activity	1	1	CNAG_04969,	100.0	30.5	inf	0.0327827191869	0.392383218536	1.0
GO:0015099	nickel cation transmembrane transporter activity	1	1	CNAG_03664,	100.0	30.5	inf	0.0327827191869	0.392383218536	1.0
GO:0016530	metallochaperone activity	1	1	CNAG_05573,	100.0	30.5	inf	0.0327827191869	0.392383218536	1.0
GO:0033971	hydroxyisourate hydrolase activity	1	1	CNAG_06694,	100.0	30.5	inf	0.0327827191869	0.392383218536	1.0
GO:0004604	phosphoadenylyl-sulfate reductase (thioredoxin) activity	1	1	CNAG_03898,	100.0	30.5	inf	0.0327827191869	0.392383218536	1.0
GO:0048040	UDP-glucuronate decarboxylase activity	1	1	CNAG_03322,	100.0	30.5	inf	0.0327827191869	0.392383218536	1.0
GO:0016531	copper chaperone activity	1	1	CNAG_05573,	100.0	30.5	inf	0.0327827191869	0.392383218536	1.0
GO:0042030	ATPase inhibitor activity	1	1	CNAG_00806,	100.0	30.5	inf	0.0327827191869	0.392383218536	1.0
GO:0051499	D-aminoacyl-tRNA deacylase activity	1	1	CNAG_03720,	100.0	30.5	inf	0.0327827191869	0.392383218536	1.0
GO:0016667	oxidoreductase activity, acting on a sulfur group of donors	22	3	CNAG_02496,CNAG_03898,CNAG_03958,	13.6	4.16	4.75	0.0336221385435	0.392383218536	1.0
GO:0016798	hydrolase activity, acting on glycosyl bonds	56	5	CNAG_00373,CNAG_00799,CNAG_05138,CNAG_05411,CNAG_05803,	8.9	2.72	2.97	0.0352138785865	0.392383218536	1.0
GO:0015035	protein disulfide oxidoreductase activity	10	2	CNAG_02496,CNAG_03958,	20.0	6.1	7.48	0.0403938943673	0.42009650142	1.0
Cellular Component
ID	Name	Bgd count	Result count	Result gene list	Pct of bgd	Fold enrichment	Odds ratio	P-value	Benjamini	Bonferroni
GO:0005576	extracellular region	103	15	CNAG_00150,CNAG_00407,CNAG_00776,CNAG_00799,CNAG_01230,CNAG_01239,CNAG_01512,CNAG_01562,CNAG_02030,CNAG_03322,CNAG_04380,CNAG_04969,CNAG_05595,CNAG_05799,CNAG_06140,	14.6	4.44	5.56	84674.3	8.04406e+06	8.04406e+06
GO:0071944	cell periphery	24	5	CNAG_00150,CNAG_02114,CNAG_04953,CNAG_05654,CNAG_06424,	20.8	6.35	8.04	0.000901565057489	0.0428243402307	0.0856486804615
GO:0005886	plasma membrane	17	4	CNAG_02114,CNAG_04953,CNAG_05654,CNAG_06424,	23.5	7.18	9.34	0.00188257159578	0.0596147671996	0.178844301599
GO:0005681	spliceosomal complex	4	2	CNAG_05416,CNAG_06315,	50.0	15.25	29.95	0.00612764764077	0.145531631468	0.582126525874
GO:0016272	prefoldin complex	6	2	CNAG_01899,CNAG_05483,	33.3	10.17	14.97	0.014670812644	0.278745440236	1.0
GO:0005643	nuclear pore	7	2	CNAG_01396,CNAG_07322,	28.6	8.72	11.97	0.0201015543892	0.283123483887	1.0
GO:0005575	cellular component	1389	57	CNAG_00150,CNAG_00164,CNAG_00407,CNAG_00502,CNAG_00776,CNAG_00799,CNAG_00806,CNAG_01043,CNAG_01183,CNAG_01230,CNAG_01239,CNAG_01396,CNAG_01455,CNAG_01512,CNAG_01562,CNAG_01590,CNAG_01899,CNAG_01961,CNAG_02030,CNAG_02114,CNAG_02128,CNAG_02924,CNAG_03322,CNAG_03365,CNAG_03438,CNAG_03485,CNAG_03664,CNAG_03720,CNAG_04142,CNAG_04168,CNAG_04257,CNAG_04258,CNAG_04281,CNAG_04354,CNAG_04372,CNAG_04380,CNA…	4.1	1.25	1.47	0.0211064196653	0.283123483887	1.0
GO:0005618	cell wall	1	1	CNAG_00150,	100.0	30.5	inf	0.0327827191869	0.283123483887	1.0
GO:0005758	mitochondrial intermembrane space	1	1	CNAG_05573,	100.0	30.5	inf	0.0327827191869	0.283123483887	1.0
GO:0030312	external encapsulating structure	1	1	CNAG_00150,	100.0	30.5	inf	0.0327827191869	0.283123483887	1.0
GO:0031970	organelle envelope lumen	1	1	CNAG_05573,	100.0	30.5	inf	0.0327827191869	0.283123483887	1.0
GO:0005635	nuclear envelope	10	2	CNAG_01396,CNAG_07322,	20.0	6.1	7.48	0.0403938943673	0.286957622118	1.0
GO:0000786	nucleosome	10	2	CNAG_02924,CNAG_04168,	20.0	6.1	7.48	0.0403938943673	0.286957622118	1.0
GO:0044815	DNA packaging complex	11	2	CNAG_02924,CNAG_04168,	18.2	5.55	6.64	0.0483297047777	0.286957622118	1.0
GO:0032993	protein-DNA complex	11	2	CNAG_02924,CNAG_04168,	18.2	5.55	6.64	0.0483297047777	0.286957622118	1.0
GO:0000785	chromatin	11	2	CNAG_02924,CNAG_04168,	18.2	5.55	6.64	0.0483297047777	0.286957622118	1.0

## Sheet: Calb_Cneo_Hcap_Afum_Cdeu
Biological Process
ID	Name	Bgd count	Result count	Result gene list	Pct of bgd	Fold enrichment	Odds ratio	P-value	Benjamini	Bonferroni
GO:1901566	organonitrogen compound biosynthetic process	546	91	AFUB_001520,AFUB_001780,AFUB_002490,AFUB_002950,AFUB_003270,AFUB_003920,AFUB_004430,AFUB_004660,AFUB_004870,AFUB_005000,AFUB_006590,AFUB_006720,AFUB_007320,AFUB_007340,AFUB_008520,AFUB_008890,AFUB_009800,AFUB_010560,AFUB_010620,AFUB_012980,AFUB_013200,AFUB_013950,AFUB_014100,AFUB_016590,AFUB_018710,AFUB_019230,AFUB_019690,AFUB_020100,AFUB_020450,AFUB_020690,AFUB_021200,AFUB_021370,AFUB_021850,AFU…	16.7	4.3	7.23	1.03996e-25	9.55726e-23	9.55726e-23
GO:0006412	translation	177	52	AFUB_001520,AFUB_001780,AFUB_002950,AFUB_004430,AFUB_004660,AFUB_004870,AFUB_005000,AFUB_006720,AFUB_008520,AFUB_008890,AFUB_010560,AFUB_010620,AFUB_013200,AFUB_013950,AFUB_018710,AFUB_019230,AFUB_019690,AFUB_020100,AFUB_020450,AFUB_021200,AFUB_021850,AFUB_022680,AFUB_023440,AFUB_024460,AFUB_025080,AFUB_026240,AFUB_026290,AFUB_027590,AFUB_029660,AFUB_032040,AFUB_032560,AFUB_037910,AFUB_040630,AFU…	29.4	7.58	12.76	7.56907e-22	3.47799e-19	6.95598e-19
GO:0043043	peptide biosynthetic process	217	55	AFUB_001520,AFUB_001780,AFUB_002950,AFUB_004430,AFUB_004660,AFUB_004870,AFUB_005000,AFUB_006720,AFUB_008520,AFUB_008890,AFUB_009800,AFUB_010560,AFUB_010620,AFUB_013200,AFUB_013950,AFUB_016590,AFUB_018710,AFUB_019230,AFUB_019690,AFUB_020100,AFUB_020450,AFUB_021200,AFUB_021850,AFUB_022680,AFUB_023440,AFUB_024460,AFUB_025080,AFUB_026240,AFUB_026290,AFUB_027590,AFUB_029660,AFUB_032040,AFUB_032560,AFU…	25.3	6.54	10.51	4.46402e-20	1.36748e-17	4.10244e-17
GO:0006518	peptide metabolic process	228	55	AFUB_001520,AFUB_001780,AFUB_002950,AFUB_004430,AFUB_004660,AFUB_004870,AFUB_005000,AFUB_006720,AFUB_008520,AFUB_008890,AFUB_009800,AFUB_010560,AFUB_010620,AFUB_013200,AFUB_013950,AFUB_016590,AFUB_018710,AFUB_019230,AFUB_019690,AFUB_020100,AFUB_020450,AFUB_021200,AFUB_021850,AFUB_022680,AFUB_023440,AFUB_024460,AFUB_025080,AFUB_026240,AFUB_026290,AFUB_027590,AFUB_029660,AFUB_032040,AFUB_032560,AFU…	24.1	6.22	9.83	7.14815e-19	1.64229e-17	6.56915e-16
GO:0043604	amide biosynthetic process	265	58	AFUB_001520,AFUB_001780,AFUB_002950,AFUB_004430,AFUB_004660,AFUB_004870,AFUB_005000,AFUB_006720,AFUB_007340,AFUB_008520,AFUB_008890,AFUB_009800,AFUB_010560,AFUB_010620,AFUB_013200,AFUB_013950,AFUB_016590,AFUB_018710,AFUB_019230,AFUB_019690,AFUB_020100,AFUB_020450,AFUB_021200,AFUB_021850,AFUB_022680,AFUB_023440,AFUB_024460,AFUB_025080,AFUB_026240,AFUB_026290,AFUB_027590,AFUB_029660,AFUB_032040,AFU…	21.9	5.65	8.75	4.24784e-18	7.80753e-16	3.90376e-15
GO:0043603	cellular amide metabolic process	304	61	AFUB_001520,AFUB_001780,AFUB_002950,AFUB_004430,AFUB_004660,AFUB_004870,AFUB_005000,AFUB_006720,AFUB_007340,AFUB_008520,AFUB_008890,AFUB_009800,AFUB_010560,AFUB_010620,AFUB_013200,AFUB_013950,AFUB_016590,AFUB_018710,AFUB_019230,AFUB_019690,AFUB_020100,AFUB_020450,AFUB_021200,AFUB_021850,AFUB_022680,AFUB_023440,AFUB_023840,AFUB_024460,AFUB_025080,AFUB_026240,AFUB_026290,AFUB_027590,AFUB_029660,AFU…	20.1	5.18	7.91	2.04731e-17	3.1358e-15	1.88148e-14
GO:1901564	organonitrogen compound metabolic process	1146	114	AFUB_001520,AFUB_001780,AFUB_002140,AFUB_002490,AFUB_002950,AFUB_003270,AFUB_003360,AFUB_003920,AFUB_004430,AFUB_004660,AFUB_004870,AFUB_005000,AFUB_006570,AFUB_006590,AFUB_006720,AFUB_007100,AFUB_007320,AFUB_007340,AFUB_008520,AFUB_008890,AFUB_009800,AFUB_010050,AFUB_010560,AFUB_010620,AFUB_011620,AFUB_012420,AFUB_012980,AFUB_013200,AFUB_013950,AFUB_014100,AFUB_016590,AFUB_018710,AFUB_019230,AFU…	9.9	2.57	4.2	2.50979e-14	3.295e-12	2.3065e-11
GO:1901576	organic substance biosynthetic process	1046	106	AFUB_001520,AFUB_001780,AFUB_002490,AFUB_002950,AFUB_003270,AFUB_003920,AFUB_004430,AFUB_004660,AFUB_004870,AFUB_005000,AFUB_006590,AFUB_006720,AFUB_007320,AFUB_007340,AFUB_008520,AFUB_008890,AFUB_009800,AFUB_010050,AFUB_010560,AFUB_010620,AFUB_012770,AFUB_012980,AFUB_013200,AFUB_013950,AFUB_014100,AFUB_016590,AFUB_018710,AFUB_019230,AFUB_019690,AFUB_020100,AFUB_020450,AFUB_020690,AFUB_021200,AFU…	10.1	2.61	4.12	8.16819e-13	9.38321e-11	7.50657e-10
GO:0009058	biosynthetic process	1109	109	AFUB_001520,AFUB_001780,AFUB_002490,AFUB_002950,AFUB_003270,AFUB_003920,AFUB_004430,AFUB_004660,AFUB_004870,AFUB_005000,AFUB_006590,AFUB_006720,AFUB_007320,AFUB_007340,AFUB_008520,AFUB_008890,AFUB_009800,AFUB_010050,AFUB_010560,AFUB_010620,AFUB_012770,AFUB_012980,AFUB_013200,AFUB_013950,AFUB_014100,AFUB_016590,AFUB_018710,AFUB_019230,AFUB_019690,AFUB_020100,AFUB_020450,AFUB_020690,AFUB_021200,AFU…	9.8	2.54	4.02	1.68163e-12	1.71713e-10	1.54542e-09
GO:0044249	cellular biosynthetic process	1028	104	AFUB_001520,AFUB_001780,AFUB_002490,AFUB_002950,AFUB_003270,AFUB_003920,AFUB_004430,AFUB_004660,AFUB_004870,AFUB_005000,AFUB_006590,AFUB_006720,AFUB_007320,AFUB_007340,AFUB_008520,AFUB_008890,AFUB_009800,AFUB_010050,AFUB_010560,AFUB_010620,AFUB_012770,AFUB_012980,AFUB_013200,AFUB_013950,AFUB_014100,AFUB_016590,AFUB_018710,AFUB_019230,AFUB_019690,AFUB_020100,AFUB_020450,AFUB_020690,AFUB_021200,AFU…	10.1	2.61	4.07	3.28716e-12	3.0209e-12	3.0209e-11
GO:0009987	cellular process	2586	171	AFUB_001470,AFUB_001520,AFUB_001780,AFUB_001810,AFUB_002140,AFUB_002490,AFUB_002530,AFUB_002570,AFUB_002930,AFUB_002950,AFUB_003270,AFUB_003360,AFUB_003920,AFUB_004430,AFUB_004660,AFUB_004870,AFUB_005000,AFUB_005310,AFUB_005320,AFUB_005670,AFUB_006570,AFUB_006590,AFUB_006720,AFUB_007100,AFUB_007190,AFUB_007320,AFUB_007340,AFUB_008520,AFUB_008890,AFUB_009800,AFUB_010050,AFUB_010240,AFUB_010560,AFU…	6.6	1.71	3.39	2.73499e-09	2.28496e-07	2.51345e-06
GO:0044271	cellular nitrogen compound biosynthetic process	677	76	AFUB_001520,AFUB_001780,AFUB_002950,AFUB_003270,AFUB_003920,AFUB_004430,AFUB_004660,AFUB_004870,AFUB_005000,AFUB_006720,AFUB_007340,AFUB_008520,AFUB_008890,AFUB_009800,AFUB_010560,AFUB_010620,AFUB_012770,AFUB_012980,AFUB_013200,AFUB_013950,AFUB_016590,AFUB_018710,AFUB_019230,AFUB_019690,AFUB_020100,AFUB_020450,AFUB_020690,AFUB_021200,AFUB_021850,AFUB_022680,AFUB_023440,AFUB_024310,AFUB_024460,AFU…	11.2	2.9	4.07	6.98053e-08	5.34592e-06	6.41511e-05
GO:0044281	small molecule metabolic process	670	74	AFUB_001810,AFUB_002490,AFUB_002950,AFUB_003270,AFUB_003360,AFUB_003920,AFUB_005670,AFUB_007190,AFUB_007320,AFUB_007340,AFUB_010050,AFUB_012270,AFUB_012770,AFUB_013200,AFUB_014100,AFUB_016590,AFUB_018120,AFUB_018710,AFUB_019690,AFUB_020690,AFUB_021370,AFUB_022680,AFUB_023080,AFUB_023310,AFUB_023570,AFUB_023840,AFUB_024310,AFUB_024590,AFUB_027020,AFUB_027050,AFUB_027670,AFUB_028130,AFUB_028870,AFU…	11.0	2.85	3.95	6.19289e-07	4.3779e-05	0.000569127
GO:0044267	cellular protein metabolic process	562	67	AFUB_001520,AFUB_001780,AFUB_002140,AFUB_002950,AFUB_004430,AFUB_004660,AFUB_004870,AFUB_005000,AFUB_006570,AFUB_006720,AFUB_007100,AFUB_008520,AFUB_008890,AFUB_010560,AFUB_010620,AFUB_011620,AFUB_012420,AFUB_013200,AFUB_013950,AFUB_018710,AFUB_019230,AFUB_019690,AFUB_020100,AFUB_020450,AFUB_021200,AFUB_021850,AFUB_022680,AFUB_023440,AFUB_024460,AFUB_025080,AFUB_026240,AFUB_026290,AFUB_027590,AFU…	11.9	3.08	4.22	6.72025e-07	4.41136e-05	0.000617591
GO:0044237	cellular metabolic process	2052	141	AFUB_001520,AFUB_001780,AFUB_001810,AFUB_002140,AFUB_002490,AFUB_002530,AFUB_002950,AFUB_003270,AFUB_003360,AFUB_003920,AFUB_004430,AFUB_004660,AFUB_004870,AFUB_005000,AFUB_006570,AFUB_006590,AFUB_006720,AFUB_007100,AFUB_007190,AFUB_007320,AFUB_007340,AFUB_008520,AFUB_008890,AFUB_009800,AFUB_010050,AFUB_010240,AFUB_010560,AFUB_010620,AFUB_011620,AFUB_012270,AFUB_012420,AFUB_012770,AFUB_012980,AFU…	6.9	1.77	2.9	2.46804e-05	0.00151209	0.0226813
GO:0019538	protein metabolic process	666	68	AFUB_001520,AFUB_001780,AFUB_002140,AFUB_002950,AFUB_004430,AFUB_004660,AFUB_004870,AFUB_005000,AFUB_006570,AFUB_006720,AFUB_007100,AFUB_008520,AFUB_008890,AFUB_010560,AFUB_010620,AFUB_011620,AFUB_012420,AFUB_013200,AFUB_013950,AFUB_018710,AFUB_019230,AFUB_019690,AFUB_020100,AFUB_020450,AFUB_021200,AFUB_021850,AFUB_022680,AFUB_023440,AFUB_023570,AFUB_024460,AFUB_025080,AFUB_026240,AFUB_026290,AFU…	10.2	2.63	3.5	0.00126915	0.0728967	1.16635
GO:0043436	oxoacid metabolic process	392	50	AFUB_001810,AFUB_002490,AFUB_002950,AFUB_007190,AFUB_007320,AFUB_007340,AFUB_010050,AFUB_012270,AFUB_013200,AFUB_014100,AFUB_016590,AFUB_018710,AFUB_019690,AFUB_021370,AFUB_022680,AFUB_023080,AFUB_023310,AFUB_023570,AFUB_023840,AFUB_024590,AFUB_027020,AFUB_028130,AFUB_028880,AFUB_029660,AFUB_037480,AFUB_039810,AFUB_040430,AFUB_040440,AFUB_042220,AFUB_043760,AFUB_043770,AFUB_053050,AFUB_053360,AFU…	12.8	3.29	4.28	0.001755	0.094873	1.61284
GO:0006082	organic acid metabolic process	395	50	AFUB_001810,AFUB_002490,AFUB_002950,AFUB_007190,AFUB_007320,AFUB_007340,AFUB_010050,AFUB_012270,AFUB_013200,AFUB_014100,AFUB_016590,AFUB_018710,AFUB_019690,AFUB_021370,AFUB_022680,AFUB_023080,AFUB_023310,AFUB_023570,AFUB_023840,AFUB_024590,AFUB_027020,AFUB_028130,AFUB_028880,AFUB_029660,AFUB_037480,AFUB_039810,AFUB_040430,AFUB_040440,AFUB_042220,AFUB_043760,AFUB_043770,AFUB_053050,AFUB_053360,AFU…	12.7	3.27	4.24	0.00239067	0.122057	2.19702
GO:0019752	carboxylic acid metabolic process	384	49	AFUB_001810,AFUB_002490,AFUB_002950,AFUB_007190,AFUB_007320,AFUB_007340,AFUB_010050,AFUB_012270,AFUB_013200,AFUB_014100,AFUB_018710,AFUB_019690,AFUB_021370,AFUB_022680,AFUB_023080,AFUB_023310,AFUB_023570,AFUB_023840,AFUB_024590,AFUB_027020,AFUB_028130,AFUB_028880,AFUB_029660,AFUB_037480,AFUB_039810,AFUB_040430,AFUB_040440,AFUB_042220,AFUB_043760,AFUB_043770,AFUB_053050,AFUB_053360,AFUB_053460,AFU…	12.8	3.29	4.27	0.00332334	0.160745	3.05415
GO:0006807	nitrogen compound metabolic process	1735	122	AFUB_001520,AFUB_001780,AFUB_002140,AFUB_002490,AFUB_002950,AFUB_003270,AFUB_003360,AFUB_003920,AFUB_004430,AFUB_004660,AFUB_004870,AFUB_005000,AFUB_006570,AFUB_006590,AFUB_006720,AFUB_007100,AFUB_007320,AFUB_007340,AFUB_008520,AFUB_008890,AFUB_009800,AFUB_010050,AFUB_010560,AFUB_010620,AFUB_011620,AFUB_012420,AFUB_012770,AFUB_012980,AFUB_013200,AFUB_013760,AFUB_013950,AFUB_014100,AFUB_016590,AFU…	7.0	1.81	2.71	0.00407534	0.187262	3.74524
GO:0006520	cellular amino acid metabolic process	199	34	AFUB_002490,AFUB_002950,AFUB_007320,AFUB_010050,AFUB_013200,AFUB_014100,AFUB_018710,AFUB_019690,AFUB_021370,AFUB_022680,AFUB_023080,AFUB_023310,AFUB_023840,AFUB_027020,AFUB_028130,AFUB_028880,AFUB_029660,AFUB_037480,AFUB_039810,AFUB_042220,AFUB_053050,AFUB_053360,AFUB_053460,AFUB_056420,AFUB_067560,AFUB_068270,AFUB_070010,AFUB_070610,AFUB_073360,AFUB_073600,AFUB_078630,AFUB_082710,AFUB_089600,AFU…	17.1	4.41	5.76	0.0101392	0.443713	9.31797
GO:0044238	primary metabolic process	2099	137	AFUB_001520,AFUB_001780,AFUB_001810,AFUB_002140,AFUB_002490,AFUB_002530,AFUB_002950,AFUB_003270,AFUB_003360,AFUB_003920,AFUB_004430,AFUB_004660,AFUB_004870,AFUB_005000,AFUB_006570,AFUB_006590,AFUB_006720,AFUB_007100,AFUB_007190,AFUB_007320,AFUB_007340,AFUB_008520,AFUB_008890,AFUB_009800,AFUB_010050,AFUB_010560,AFUB_010620,AFUB_011620,AFUB_012270,AFUB_012420,AFUB_012770,AFUB_013200,AFUB_013760,AFU…	6.5	1.68	2.62	0.0116688	0.487439	10.7237
GO:0034641	cellular nitrogen compound metabolic process	1099	88	AFUB_001520,AFUB_001780,AFUB_002950,AFUB_003270,AFUB_003360,AFUB_003920,AFUB_004430,AFUB_004660,AFUB_004870,AFUB_005000,AFUB_006720,AFUB_007340,AFUB_008520,AFUB_008890,AFUB_009800,AFUB_010560,AFUB_010620,AFUB_012770,AFUB_012980,AFUB_013200,AFUB_013760,AFUB_013950,AFUB_014100,AFUB_016590,AFUB_018710,AFUB_019230,AFUB_019690,AFUB_020100,AFUB_020450,AFUB_020690,AFUB_021200,AFUB_021850,AFUB_022680,AFU…	8.0	2.07	2.79	0.115655	4.46974	106.287
GO:0009059	macromolecule biosynthetic process	545	57	AFUB_001520,AFUB_001780,AFUB_002950,AFUB_004430,AFUB_004660,AFUB_004870,AFUB_005000,AFUB_006590,AFUB_006720,AFUB_008520,AFUB_008890,AFUB_010560,AFUB_010620,AFUB_013200,AFUB_013950,AFUB_018710,AFUB_019230,AFUB_019690,AFUB_020100,AFUB_020450,AFUB_021200,AFUB_021850,AFUB_022680,AFUB_023440,AFUB_024460,AFUB_025080,AFUB_026240,AFUB_026290,AFUB_027590,AFUB_029660,AFUB_032040,AFUB_032560,AFUB_037910,AFU…	10.5	2.7	3.46	0.116729	4.46974	107.274
GO:0071704	organic substance metabolic process	2378	146	AFUB_001520,AFUB_001780,AFUB_001810,AFUB_002140,AFUB_002490,AFUB_002530,AFUB_002950,AFUB_003270,AFUB_003360,AFUB_003920,AFUB_004430,AFUB_004660,AFUB_004870,AFUB_005000,AFUB_005670,AFUB_006570,AFUB_006590,AFUB_006720,AFUB_007100,AFUB_007190,AFUB_007320,AFUB_007340,AFUB_008520,AFUB_008890,AFUB_009800,AFUB_010050,AFUB_010560,AFUB_010620,AFUB_011620,AFUB_012270,AFUB_012420,AFUB_012770,AFUB_012980,AFU…	6.1	1.58	2.5	0.149387	5.49146	137.287
GO:0034645	cellular macromolecule biosynthetic process	536	56	AFUB_001520,AFUB_001780,AFUB_002950,AFUB_004430,AFUB_004660,AFUB_004870,AFUB_005000,AFUB_006590,AFUB_006720,AFUB_008520,AFUB_008890,AFUB_010560,AFUB_010620,AFUB_013200,AFUB_013950,AFUB_018710,AFUB_019230,AFUB_019690,AFUB_020100,AFUB_020450,AFUB_021200,AFUB_021850,AFUB_022680,AFUB_023440,AFUB_024460,AFUB_025080,AFUB_026240,AFUB_026290,AFUB_027590,AFUB_029660,AFUB_032040,AFUB_032560,AFUB_037910,AFU…	10.4	2.7	3.44	0.202693	7.16443	186.275
GO:0010467	gene expression	573	55	AFUB_001520,AFUB_001780,AFUB_002950,AFUB_004430,AFUB_004660,AFUB_004870,AFUB_005000,AFUB_006720,AFUB_008520,AFUB_008890,AFUB_010560,AFUB_010620,AFUB_013200,AFUB_013760,AFUB_013950,AFUB_018710,AFUB_019230,AFUB_019690,AFUB_020100,AFUB_020450,AFUB_021200,AFUB_021850,AFUB_022680,AFUB_023440,AFUB_024460,AFUB_025080,AFUB_026240,AFUB_026290,AFUB_027590,AFUB_029660,AFUB_031150,AFUB_032040,AFUB_032560,AFU…	9.6	2.48	3.09	9.92364	337.771	911.982
GO:0043038	amino acid activation	37	12	AFUB_002950,AFUB_013200,AFUB_018710,AFUB_019690,AFUB_022680,AFUB_029660,AFUB_053050,AFUB_053460,AFUB_070610,AFUB_073600,AFUB_078630,AFUB_082710,	32.4	8.37	12.45	69.1331	20494.6	635333
GO:0043039	tRNA aminoacylation	37	12	AFUB_002950,AFUB_013200,AFUB_018710,AFUB_019690,AFUB_022680,AFUB_029660,AFUB_053050,AFUB_053460,AFUB_070610,AFUB_073600,AFUB_078630,AFUB_082710,	32.4	8.37	12.45	69.1331	20494.6	635333
GO:0006418	tRNA aminoacylation for protein translation	37	12	AFUB_002950,AFUB_013200,AFUB_018710,AFUB_019690,AFUB_022680,AFUB_029660,AFUB_053050,AFUB_053460,AFUB_070610,AFUB_073600,AFUB_078630,AFUB_082710,	32.4	8.37	12.45	69.1331	20494.6	635333
GO:0008652	cellular amino acid biosynthetic process	80	17	AFUB_002490,AFUB_007320,AFUB_014100,AFUB_021370,AFUB_023310,AFUB_023840,AFUB_027020,AFUB_028880,AFUB_037480,AFUB_039810,AFUB_042220,AFUB_056420,AFUB_067560,AFUB_068270,AFUB_070010,AFUB_089600,AFUB_093320,	21.3	5.48	7.11	665.674	20494.6	61175.4
GO:0006553	lysine metabolic process	7	6	AFUB_037480,AFUB_042220,AFUB_056420,AFUB_067560,AFUB_068270,AFUB_073360,	85.7	22.11	152.43	2166.76	62226.5	1.99125e+06
GO:1901607	alpha-amino acid biosynthetic process	62	14	AFUB_014100,AFUB_021370,AFUB_023310,AFUB_023840,AFUB_027020,AFUB_028880,AFUB_037480,AFUB_039810,AFUB_042220,AFUB_056420,AFUB_067560,AFUB_068270,AFUB_070010,AFUB_093320,	22.6	5.83	7.6	6614.77	184211	607897
GO:1901605	alpha-amino acid metabolic process	118	19	AFUB_010050,AFUB_014100,AFUB_021370,AFUB_023080,AFUB_023310,AFUB_023840,AFUB_027020,AFUB_028130,AFUB_028880,AFUB_037480,AFUB_039810,AFUB_042220,AFUB_053360,AFUB_056420,AFUB_067560,AFUB_068270,AFUB_070010,AFUB_073360,AFUB_093320,	16.1	4.15	5.07	10122.6	273607	9.30265e+06
GO:0044260	cellular macromolecule metabolic process	1043	70	AFUB_001520,AFUB_001780,AFUB_002140,AFUB_002950,AFUB_004430,AFUB_004660,AFUB_004870,AFUB_005000,AFUB_006570,AFUB_006590,AFUB_006720,AFUB_007100,AFUB_008520,AFUB_008890,AFUB_010560,AFUB_010620,AFUB_011620,AFUB_012420,AFUB_013200,AFUB_013950,AFUB_018710,AFUB_019230,AFUB_019690,AFUB_020100,AFUB_020450,AFUB_021200,AFUB_021850,AFUB_022680,AFUB_023440,AFUB_024460,AFUB_025080,AFUB_026240,AFUB_026290,AFU…	6.7	1.73	2.09	10165.1	2.33544e+06	0.000934176375284
GO:0044283	small molecule biosynthetic process	277	30	AFUB_002490,AFUB_003270,AFUB_007320,AFUB_007340,AFUB_014100,AFUB_021370,AFUB_023310,AFUB_023570,AFUB_023840,AFUB_024310,AFUB_024590,AFUB_027020,AFUB_028880,AFUB_037480,AFUB_039810,AFUB_040440,AFUB_042220,AFUB_043760,AFUB_043770,AFUB_047300,AFUB_055620,AFUB_056420,AFUB_064810,AFUB_067560,AFUB_068270,AFUB_070010,AFUB_072260,AFUB_072510,AFUB_089600,AFUB_093320,	10.8	2.79	3.29	23439.3	615448	0.000215406873008
GO:0046394	carboxylic acid biosynthetic process	181	23	AFUB_002490,AFUB_007320,AFUB_007340,AFUB_014100,AFUB_021370,AFUB_023310,AFUB_023570,AFUB_023840,AFUB_024590,AFUB_027020,AFUB_028880,AFUB_037480,AFUB_039810,AFUB_040440,AFUB_042220,AFUB_043760,AFUB_043770,AFUB_056420,AFUB_067560,AFUB_068270,AFUB_070010,AFUB_089600,AFUB_093320,	12.7	3.28	3.87	39740.3	1.01448e+06	0.000365213392375
GO:0016053	organic acid biosynthetic process	182	23	AFUB_002490,AFUB_007320,AFUB_007340,AFUB_014100,AFUB_021370,AFUB_023310,AFUB_023570,AFUB_023840,AFUB_024590,AFUB_027020,AFUB_028880,AFUB_037480,AFUB_039810,AFUB_040440,AFUB_042220,AFUB_043760,AFUB_043770,AFUB_056420,AFUB_067560,AFUB_068270,AFUB_070010,AFUB_089600,AFUB_093320,	12.6	3.26	3.85	43931.9	1.09117e+06	0.000403734439602
GO:0009085	lysine biosynthetic process	6	5	AFUB_037480,AFUB_042220,AFUB_056420,AFUB_067560,AFUB_068270,	83.3	21.5	126.51	48895.5	1.1825e+06	0.00044934967283
GO:0006457	protein folding	46	11	AFUB_002140,AFUB_007100,AFUB_020940,AFUB_036160,AFUB_039580,AFUB_041280,AFUB_054890,AFUB_059890,AFUB_066850,AFUB_073500,AFUB_078170,	23.9	6.17	8.11	95290.5	2.24544e+06	0.000875720122377
GO:0006399	tRNA metabolic process	70	13	AFUB_002950,AFUB_013200,AFUB_013760,AFUB_018710,AFUB_019690,AFUB_022680,AFUB_029660,AFUB_053050,AFUB_053460,AFUB_070610,AFUB_073600,AFUB_078630,AFUB_082710,	18.6	4.79	5.91	215253	4.82482e+06	0.00197817536707
GO:0055086	nucleobase-containing small molecule metabolic process	158	20	AFUB_003270,AFUB_003360,AFUB_003920,AFUB_007340,AFUB_012770,AFUB_020690,AFUB_024310,AFUB_027050,AFUB_027670,AFUB_028870,AFUB_047300,AFUB_064220,AFUB_064780,AFUB_068120,AFUB_068530,AFUB_072510,AFUB_074680,AFUB_082100,AFUB_088400,AFUB_094490,	12.7	3.27	3.82	250134	5.47317e+06	0.00229873169516
GO:0072350	tricarboxylic acid metabolic process	18	7	AFUB_001810,AFUB_007190,AFUB_012270,AFUB_040430,AFUB_072290,AFUB_095870,AFUB_098490,	38.9	10.03	16.21	266720	568255	0.00245115466603
GO:0008152	metabolic process	3264	162	AFUB_000550,AFUB_001520,AFUB_001780,AFUB_001810,AFUB_002140,AFUB_002490,AFUB_002530,AFUB_002950,AFUB_003270,AFUB_003360,AFUB_003920,AFUB_004430,AFUB_004660,AFUB_004870,AFUB_004970,AFUB_005000,AFUB_005670,AFUB_006570,AFUB_006590,AFUB_006720,AFUB_007100,AFUB_007190,AFUB_007320,AFUB_007340,AFUB_008520,AFUB_008890,AFUB_009800,AFUB_009990,AFUB_010050,AFUB_010240,AFUB_010560,AFUB_010620,AFUB_011620,AFU…	5.0	1.28	1.84	272070	568255	0.00250032322575
GO:0009225	nucleotide-sugar metabolic process	6	4	AFUB_012770,AFUB_068530,AFUB_072510,AFUB_088400,	66.7	17.2	50.39	310906	0.000501267504162	0.0285722477373
GO:0009260	ribonucleotide biosynthetic process	44	9	AFUB_003920,AFUB_007340,AFUB_024310,AFUB_027670,AFUB_028870,AFUB_047300,AFUB_068120,AFUB_082100,AFUB_094490,	20.5	5.28	6.58	368658	0.000546446108311	0.0338796587153
GO:0046390	ribose phosphate biosynthetic process	44	9	AFUB_003920,AFUB_007340,AFUB_024310,AFUB_027670,AFUB_028870,AFUB_047300,AFUB_068120,AFUB_082100,AFUB_094490,	20.5	5.28	6.58	368658	0.000546446108311	0.0338796587153
GO:0006886	intracellular protein transport	110	16	AFUB_001470,AFUB_001900,AFUB_002570,AFUB_003810,AFUB_005310,AFUB_010390,AFUB_015250,AFUB_015390,AFUB_019660,AFUB_026390,AFUB_031770,AFUB_038420,AFUB_040260,AFUB_064800,AFUB_065140,AFUB_076040,	14.5	3.75	4.44	427463	8.72975e+06	0.00392838858991
GO:0006164	purine nucleotide biosynthetic process	45	10	AFUB_003920,AFUB_007340,AFUB_020690,AFUB_027670,AFUB_028870,AFUB_047300,AFUB_064780,AFUB_068120,AFUB_082100,AFUB_094490,	22.2	5.73	7.34	615319	0.000122930007113	0.00565478032718
GO:0009066	aspartate family amino acid metabolic process	28	8	AFUB_010050,AFUB_037480,AFUB_042220,AFUB_053360,AFUB_056420,AFUB_067560,AFUB_068270,AFUB_073360,	28.6	7.37	10.21	721404	0.000141057411534	0.00662969834212
GO:0009165	nucleotide biosynthetic process	68	12	AFUB_003270,AFUB_003920,AFUB_007340,AFUB_020690,AFUB_024310,AFUB_027670,AFUB_028870,AFUB_047300,AFUB_064780,AFUB_068120,AFUB_082100,AFUB_094490,	17.6	4.55	5.53	929926	0.000178042025663	0.00854601723183
GO:0034660	ncRNA metabolic process	93	14	AFUB_002950,AFUB_013200,AFUB_013760,AFUB_018710,AFUB_019690,AFUB_022680,AFUB_029660,AFUB_053050,AFUB_053460,AFUB_070610,AFUB_073600,AFUB_078630,AFUB_082710,AFUB_099140,	15.1	3.88	4.6	1.14934e+06	0.000215560028438	0.0105624413934
GO:0070727	cellular macromolecule localization	120	16	AFUB_001470,AFUB_001900,AFUB_002570,AFUB_003810,AFUB_005310,AFUB_010390,AFUB_015250,AFUB_015390,AFUB_019660,AFUB_026390,AFUB_031770,AFUB_038420,AFUB_040260,AFUB_064800,AFUB_065140,AFUB_076040,	13.3	3.44	4.01	1.34207e+06	0.000241836569348	0.0123336650368
GO:0034613	cellular protein localization	120	16	AFUB_001470,AFUB_001900,AFUB_002570,AFUB_003810,AFUB_005310,AFUB_010390,AFUB_015250,AFUB_015390,AFUB_019660,AFUB_026390,AFUB_031770,AFUB_038420,AFUB_040260,AFUB_064800,AFUB_065140,AFUB_076040,	13.3	3.44	4.01	1.34207e+06	0.000241836569348	0.0123336650368
GO:0072522	purine-containing compound biosynthetic process	49	10	AFUB_003920,AFUB_007340,AFUB_020690,AFUB_027670,AFUB_028870,AFUB_047300,AFUB_064780,AFUB_068120,AFUB_082100,AFUB_094490,	20.4	5.27	6.58	1.3822e+06	0.000244276444306	0.0127023751039
GO:1901293	nucleoside phosphate biosynthetic process	72	12	AFUB_003270,AFUB_003920,AFUB_007340,AFUB_020690,AFUB_024310,AFUB_027670,AFUB_028870,AFUB_047300,AFUB_064780,AFUB_068120,AFUB_082100,AFUB_094490,	16.7	4.3	5.16	1.7089e+06	0.000296316295489	0.0157047636609
GO:0006099	tricarboxylic acid cycle	16	6	AFUB_001810,AFUB_007190,AFUB_012270,AFUB_072290,AFUB_095870,AFUB_098490,	37.5	9.67	15.22	1.84354e+06	0.000313743529848	0.0169421506118
GO:0015031	protein transport	140	17	AFUB_001470,AFUB_001900,AFUB_002570,AFUB_003810,AFUB_005310,AFUB_010390,AFUB_015250,AFUB_015390,AFUB_019660,AFUB_026390,AFUB_028240,AFUB_031770,AFUB_038420,AFUB_040260,AFUB_064800,AFUB_065140,AFUB_076040,	12.1	3.13	3.6	2.52528e+06	0.000421950775769	0.0232072926673
GO:0006101	citrate metabolic process	17	6	AFUB_001810,AFUB_007190,AFUB_012270,AFUB_072290,AFUB_095870,AFUB_098490,	35.3	9.11	13.84	2.75718e+06	0.000452473387728	0.0253385097128
GO:0015833	peptide transport	143	17	AFUB_001470,AFUB_001900,AFUB_002570,AFUB_003810,AFUB_005310,AFUB_010390,AFUB_015250,AFUB_015390,AFUB_019660,AFUB_026390,AFUB_028240,AFUB_031770,AFUB_038420,AFUB_040260,AFUB_064800,AFUB_065140,AFUB_076040,	11.9	3.07	3.52	3.33483e+06	0.000528397978482	0.030647082752
GO:0008150	biological process	4735	210	AFUB_000550,AFUB_001470,AFUB_001520,AFUB_001780,AFUB_001810,AFUB_001900,AFUB_002140,AFUB_002490,AFUB_002530,AFUB_002570,AFUB_002930,AFUB_002950,AFUB_003270,AFUB_003360,AFUB_003810,AFUB_003920,AFUB_004430,AFUB_004660,AFUB_004870,AFUB_004970,AFUB_005000,AFUB_005310,AFUB_005320,AFUB_005670,AFUB_006570,AFUB_006590,AFUB_006720,AFUB_007100,AFUB_007190,AFUB_007320,AFUB_007340,AFUB_008520,AFUB_008890,AFU…	4.4	1.14	1.94	3.55625e+06	0.000546446108311	0.032681948004
GO:0045184	establishment of protein localization	144	17	AFUB_001470,AFUB_001900,AFUB_002570,AFUB_003810,AFUB_005310,AFUB_010390,AFUB_015250,AFUB_015390,AFUB_019660,AFUB_026390,AFUB_028240,AFUB_031770,AFUB_038420,AFUB_040260,AFUB_064800,AFUB_065140,AFUB_076040,	11.8	3.05	3.49	3.65181e+06	0.000546446108311	0.0335601203591
GO:0042886	amide transport	145	17	AFUB_001470,AFUB_001900,AFUB_002570,AFUB_003810,AFUB_005310,AFUB_010390,AFUB_015250,AFUB_015390,AFUB_019660,AFUB_026390,AFUB_028240,AFUB_031770,AFUB_038420,AFUB_040260,AFUB_064800,AFUB_065140,AFUB_076040,	11.7	3.02	3.46	3.99523e+06	0.00058279682248	0.0367161998163
GO:0006163	purine nucleotide metabolic process	67	11	AFUB_003920,AFUB_007340,AFUB_020690,AFUB_027670,AFUB_028870,AFUB_047300,AFUB_064220,AFUB_064780,AFUB_068120,AFUB_082100,AFUB_094490,	16.4	4.24	5.05	4.45691e+06	0.000639984364535	0.0409589993302
GO:1901135	carbohydrate derivative metabolic process	207	21	AFUB_002530,AFUB_003270,AFUB_003360,AFUB_003920,AFUB_006590,AFUB_007340,AFUB_012770,AFUB_024310,AFUB_027050,AFUB_027670,AFUB_028870,AFUB_047300,AFUB_064220,AFUB_068120,AFUB_068530,AFUB_072250,AFUB_072510,AFUB_074680,AFUB_082100,AFUB_088400,AFUB_094490,	10.1	2.62	2.97	4.53396e+06	0.0006410325722	0.041667117193
GO:0006091	generation of precursor metabolites and energy	46	9	AFUB_001810,AFUB_007190,AFUB_007340,AFUB_012270,AFUB_018120,AFUB_058160,AFUB_072290,AFUB_095870,AFUB_098490,	19.6	5.05	6.22	5.35309e+06	0.000745376629358	0.0491948575376
GO:0009060	aerobic respiration	19	6	AFUB_001810,AFUB_007190,AFUB_012270,AFUB_072290,AFUB_095870,AFUB_098490,	31.6	8.15	11.7	5.66117e+06	0.000776510306039	0.0520261905046
GO:0033036	macromolecule localization	168	18	AFUB_001470,AFUB_001900,AFUB_002570,AFUB_003810,AFUB_005310,AFUB_010390,AFUB_015250,AFUB_015390,AFUB_019660,AFUB_026390,AFUB_028240,AFUB_031770,AFUB_035370,AFUB_038420,AFUB_040260,AFUB_064800,AFUB_065140,AFUB_076040,	10.7	2.76	3.13	7.91455e+06	0.0010581681764	0.0727347221244
GO:0008104	protein localization	153	17	AFUB_001470,AFUB_001900,AFUB_002570,AFUB_003810,AFUB_005310,AFUB_010390,AFUB_015250,AFUB_015390,AFUB_019660,AFUB_026390,AFUB_028240,AFUB_031770,AFUB_038420,AFUB_040260,AFUB_064800,AFUB_065140,AFUB_076040,	11.1	2.87	3.25	7.9449e+06	0.0010581681764	0.0730136041716
GO:1901137	carbohydrate derivative biosynthetic process	114	14	AFUB_003270,AFUB_003920,AFUB_006590,AFUB_007340,AFUB_012770,AFUB_024310,AFUB_027670,AFUB_028870,AFUB_047300,AFUB_068120,AFUB_068530,AFUB_072510,AFUB_082100,AFUB_094490,	12.3	3.17	3.62	0.000116981544547	0.0015358005634	0.107506039438
GO:0046907	intracellular transport	158	17	AFUB_001470,AFUB_001900,AFUB_002570,AFUB_003810,AFUB_005310,AFUB_010390,AFUB_015250,AFUB_015390,AFUB_019660,AFUB_026390,AFUB_031770,AFUB_038420,AFUB_040260,AFUB_059770,AFUB_064800,AFUB_065140,AFUB_076040,	10.8	2.78	3.14	0.000118871540208	0.00153863303452	0.109242945451
GO:0009117	nucleotide metabolic process	115	14	AFUB_003270,AFUB_003360,AFUB_003920,AFUB_007340,AFUB_020690,AFUB_024310,AFUB_027670,AFUB_028870,AFUB_047300,AFUB_064220,AFUB_064780,AFUB_068120,AFUB_082100,AFUB_094490,	12.2	3.14	3.58	0.000128663481616	0.0016422463834	0.118241739605
GO:0015980	energy derivation by oxidation of organic compounds	31	7	AFUB_001810,AFUB_007190,AFUB_012270,AFUB_058160,AFUB_072290,AFUB_095870,AFUB_098490,	22.6	5.83	7.41	0.000142938718672	0.00177791228349	0.13136068246
GO:0009152	purine ribonucleotide biosynthetic process	41	8	AFUB_003920,AFUB_007340,AFUB_027670,AFUB_028870,AFUB_047300,AFUB_068120,AFUB_082100,AFUB_094490,	19.5	5.03	6.18	0.000143161598453	0.00177791228349	0.131565508978
GO:0051649	establishment of localization in cell	162	17	AFUB_001470,AFUB_001900,AFUB_002570,AFUB_003810,AFUB_005310,AFUB_010390,AFUB_015250,AFUB_015390,AFUB_019660,AFUB_026390,AFUB_031770,AFUB_038420,AFUB_040260,AFUB_059770,AFUB_064800,AFUB_065140,AFUB_076040,	10.5	2.71	3.05	0.00016185599035	0.00198327540175	0.148745655132
GO:0019693	ribose phosphate metabolic process	77	11	AFUB_003360,AFUB_003920,AFUB_007340,AFUB_024310,AFUB_027670,AFUB_028870,AFUB_047300,AFUB_064220,AFUB_068120,AFUB_082100,AFUB_094490,	14.3	3.69	4.28	0.000164443065031	0.00198846285215	0.151123176763
GO:0009259	ribonucleotide metabolic process	65	10	AFUB_003920,AFUB_007340,AFUB_024310,AFUB_027670,AFUB_028870,AFUB_047300,AFUB_064220,AFUB_068120,AFUB_082100,AFUB_094490,	15.4	3.97	4.66	0.000174328559728	0.00208062268039	0.16020794639
GO:0009124	nucleoside monophosphate biosynthetic process	43	8	AFUB_003270,AFUB_003920,AFUB_007340,AFUB_024310,AFUB_028870,AFUB_047300,AFUB_082100,AFUB_094490,	18.6	4.8	5.82	0.00020316031952	0.00239364530307	0.186704333639
GO:0072521	purine-containing compound metabolic process	79	11	AFUB_003920,AFUB_007340,AFUB_020690,AFUB_027670,AFUB_028870,AFUB_047300,AFUB_064220,AFUB_064780,AFUB_068120,AFUB_082100,AFUB_094490,	13.9	3.59	4.15	0.000207679894149	0.00241592180662	0.190857822723
GO:0006753	nucleoside phosphate metabolic process	121	14	AFUB_003270,AFUB_003360,AFUB_003920,AFUB_007340,AFUB_020690,AFUB_024310,AFUB_027670,AFUB_028870,AFUB_047300,AFUB_064220,AFUB_064780,AFUB_068120,AFUB_082100,AFUB_094490,	11.6	2.99	3.38	0.00022230514764	0.00250618785343	0.204298430681
GO:0009298	GDP-mannose biosynthetic process	4	3	AFUB_012770,AFUB_068530,AFUB_072510,	75.0	19.35	75.29	0.000223620678978	0.00250618785343	0.205507403981
GO:0019673	GDP-mannose metabolic process	4	3	AFUB_012770,AFUB_068530,AFUB_072510,	75.0	19.35	75.29	0.000223620678978	0.00250618785343	0.205507403981
GO:0045333	cellular respiration	24	6	AFUB_001810,AFUB_007190,AFUB_012270,AFUB_072290,AFUB_095870,AFUB_098490,	25.0	6.45	8.45	0.000238487535384	0.00264060295202	0.219170045018
GO:0051641	cellular localization	184	18	AFUB_001470,AFUB_001900,AFUB_002570,AFUB_003810,AFUB_005310,AFUB_010390,AFUB_015250,AFUB_015390,AFUB_016590,AFUB_019660,AFUB_026390,AFUB_031770,AFUB_038420,AFUB_040260,AFUB_059770,AFUB_064800,AFUB_065140,AFUB_076040,	9.8	2.52	2.82	0.000253740656708	0.00277604361327	0.233187663515
GO:0043170	macromolecule metabolic process	1338	75	AFUB_001520,AFUB_001780,AFUB_002140,AFUB_002950,AFUB_004430,AFUB_004660,AFUB_004870,AFUB_005000,AFUB_006570,AFUB_006590,AFUB_006720,AFUB_007100,AFUB_008520,AFUB_008890,AFUB_010560,AFUB_010620,AFUB_011620,AFUB_012420,AFUB_013200,AFUB_013760,AFUB_013950,AFUB_018710,AFUB_019230,AFUB_019690,AFUB_020100,AFUB_020450,AFUB_021200,AFUB_021850,AFUB_022680,AFUB_023440,AFUB_023570,AFUB_024460,AFUB_025080,AFU…	5.6	1.45	1.68	0.000269047011641	0.00290887298468	0.247254203698
GO:0009073	aromatic amino acid family biosynthetic process	25	6	AFUB_002490,AFUB_007320,AFUB_014100,AFUB_023310,AFUB_028880,AFUB_089600,	24.0	6.19	8.0	0.000303725970228	0.00324562984464	0.279124166639
GO:0009226	nucleotide-sugar biosynthetic process	5	3	AFUB_012770,AFUB_068530,AFUB_072510,	60.0	15.48	37.64	0.000543017449847	0.00567082995919	0.499033036409
GO:0006084	acetyl-CoA metabolic process	5	3	AFUB_007340,AFUB_064220,AFUB_068120,	60.0	15.48	37.64	0.000543017449847	0.00567082995919	0.499033036409
GO:0009150	purine ribonucleotide metabolic process	62	9	AFUB_003920,AFUB_007340,AFUB_027670,AFUB_028870,AFUB_047300,AFUB_064220,AFUB_068120,AFUB_082100,AFUB_094490,	14.5	3.75	4.33	0.000573492873799	0.00581625269037	0.527039951021
GO:0006913	nucleocytoplasmic transport	28	6	AFUB_001470,AFUB_002570,AFUB_015250,AFUB_031770,AFUB_038420,AFUB_065140,	21.4	5.53	6.91	0.000585938634566	0.00581625269037	0.538477605166
GO:0051169	nuclear transport	28	6	AFUB_001470,AFUB_002570,AFUB_015250,AFUB_031770,AFUB_038420,AFUB_065140,	21.4	5.53	6.91	0.000585938634566	0.00581625269037	0.538477605166
GO:1902600	proton transmembrane transport	28	6	AFUB_003920,AFUB_010230,AFUB_028870,AFUB_082100,AFUB_094490,AFUB_096250,	21.4	5.53	6.91	0.000585938634566	0.00581625269037	0.538477605166
GO:0090407	organophosphate biosynthetic process	133	14	AFUB_003270,AFUB_003920,AFUB_007340,AFUB_020690,AFUB_024310,AFUB_027670,AFUB_028870,AFUB_047300,AFUB_055620,AFUB_064220,AFUB_064780,AFUB_068120,AFUB_082100,AFUB_094490,	10.5	2.72	3.03	0.000593509920851	0.00581625269037	0.545435617262
GO:0009123	nucleoside monophosphate metabolic process	50	8	AFUB_003270,AFUB_003920,AFUB_007340,AFUB_024310,AFUB_028870,AFUB_047300,AFUB_082100,AFUB_094490,	16.0	4.13	4.85	0.00059491594439	0.00581625269037	0.546727752895
GO:0009067	aspartate family amino acid biosynthetic process	19	5	AFUB_037480,AFUB_042220,AFUB_056420,AFUB_067560,AFUB_068270,	26.3	6.79	9.02	0.000625102119997	0.00604704050818	0.574468848277
GO:0017144	drug metabolic process	219	19	AFUB_001810,AFUB_003920,AFUB_006590,AFUB_007190,AFUB_007340,AFUB_010050,AFUB_012270,AFUB_018120,AFUB_023840,AFUB_028870,AFUB_039810,AFUB_055620,AFUB_068120,AFUB_072260,AFUB_072290,AFUB_082100,AFUB_094490,AFUB_095870,AFUB_098490,	8.7	2.24	2.47	0.000784541628549	0.00751035163163	0.720993756636
GO:0009156	ribonucleoside monophosphate biosynthetic process	41	7	AFUB_003920,AFUB_007340,AFUB_024310,AFUB_028870,AFUB_047300,AFUB_082100,AFUB_094490,	17.1	4.4	5.22	0.000877578864253	0.00831438119844	0.806494976249
GO:0006563	L-serine metabolic process	6	3	AFUB_023840,AFUB_039810,AFUB_093320,	50.0	12.9	25.09	0.00105494431457	0.00989279413361	0.969493825094
GO:0016192	vesicle-mediated transport	99	11	AFUB_001900,AFUB_003810,AFUB_005310,AFUB_010390,AFUB_015390,AFUB_019660,AFUB_026390,AFUB_040260,AFUB_042910,AFUB_064800,AFUB_065140,	11.1	2.87	3.2	0.00146241527985	0.013224200837	1.0
GO:0019878	lysine biosynthetic process via aminoadipic acid	2	2	AFUB_056420,AFUB_067560,	100.0	25.8	inf	0.00149653632976	0.013224200837	1.0
GO:0035999	tetrahydrofolate interconversion	2	2	AFUB_023840,AFUB_039810,	100.0	25.8	inf	0.00149653632976	0.013224200837	1.0
GO:0006106	fumarate metabolic process	2	2	AFUB_023080,AFUB_095870,	100.0	25.8	inf	0.00149653632976	0.013224200837	1.0
GO:0006422	aspartyl-tRNA aminoacylation	2	2	AFUB_002950,AFUB_019690,	100.0	25.8	inf	0.00149653632976	0.013224200837	1.0
GO:0019264	glycine biosynthetic process from serine	2	2	AFUB_023840,AFUB_039810,	100.0	25.8	inf	0.00149653632976	0.013224200837	1.0
GO:0015985	energy coupled proton transport, down electrochemical gradient	15	4	AFUB_003920,AFUB_028870,AFUB_082100,AFUB_094490,	26.7	6.88	9.15	0.00214473426198	0.0185944413845	1.0
GO:0015986	ATP synthesis coupled proton transport	15	4	AFUB_003920,AFUB_028870,AFUB_082100,AFUB_094490,	26.7	6.88	9.15	0.00214473426198	0.0185944413845	1.0
GO:0009161	ribonucleoside monophosphate metabolic process	48	7	AFUB_003920,AFUB_007340,AFUB_024310,AFUB_028870,AFUB_047300,AFUB_082100,AFUB_094490,	14.6	3.76	4.33	0.00228191845048	0.0195989070653	1.0
GO:0009127	purine nucleoside monophosphate biosynthetic process	37	6	AFUB_003920,AFUB_007340,AFUB_028870,AFUB_047300,AFUB_082100,AFUB_094490,	16.2	4.18	4.89	0.00270004150143	0.0227645700901	1.0
GO:0009168	purine ribonucleoside monophosphate biosynthetic process	37	6	AFUB_003920,AFUB_007340,AFUB_028870,AFUB_047300,AFUB_082100,AFUB_094490,	16.2	4.18	4.89	0.00270004150143	0.0227645700901	1.0
GO:0042435	indole-containing compound biosynthetic process	8	3	AFUB_009800,AFUB_028880,AFUB_078070,	37.5	9.67	15.05	0.00278760737878	0.0232891925554	1.0
GO:0006754	ATP biosynthetic process	26	5	AFUB_003920,AFUB_007340,AFUB_028870,AFUB_082100,AFUB_094490,	19.2	4.96	6.0	0.00283223078334	0.0234488296386	1.0
GO:0015672	monovalent inorganic cation transport	38	6	AFUB_003920,AFUB_010230,AFUB_028870,AFUB_082100,AFUB_094490,AFUB_096250,	15.8	4.07	4.74	0.00310430278843	0.0254719130586	1.0
GO:0009142	nucleoside triphosphate biosynthetic process	27	5	AFUB_003920,AFUB_007340,AFUB_028870,AFUB_082100,AFUB_094490,	18.5	4.78	5.73	0.00336782464161	0.0266813003934	1.0
GO:0009145	purine nucleoside triphosphate biosynthetic process	27	5	AFUB_003920,AFUB_007340,AFUB_028870,AFUB_082100,AFUB_094490,	18.5	4.78	5.73	0.00336782464161	0.0266813003934	1.0
GO:0009206	purine ribonucleoside triphosphate biosynthetic process	27	5	AFUB_003920,AFUB_007340,AFUB_028870,AFUB_082100,AFUB_094490,	18.5	4.78	5.73	0.00336782464161	0.0266813003934	1.0
GO:0009201	ribonucleoside triphosphate biosynthetic process	27	5	AFUB_003920,AFUB_007340,AFUB_028870,AFUB_082100,AFUB_094490,	18.5	4.78	5.73	0.00336782464161	0.0266813003934	1.0
GO:0006637	acyl-CoA metabolic process	9	3	AFUB_007340,AFUB_064220,AFUB_068120,	33.3	8.6	12.54	0.00406238897383	0.0316384361606	1.0
GO:0035383	thioester metabolic process	9	3	AFUB_007340,AFUB_064220,AFUB_068120,	33.3	8.6	12.54	0.00406238897383	0.0316384361606	1.0
GO:0006085	acetyl-CoA biosynthetic process	3	2	AFUB_007340,AFUB_068120,	66.7	17.2	49.99	0.00437449081013	0.0330468142605	1.0
GO:0006545	glycine biosynthetic process	3	2	AFUB_023840,AFUB_039810,	66.7	17.2	49.99	0.00437449081013	0.0330468142605	1.0
GO:0006013	mannose metabolic process	3	2	AFUB_012770,AFUB_072510,	66.7	17.2	49.99	0.00437449081013	0.0330468142605	1.0
GO:0015976	carbon utilization	18	4	AFUB_007340,AFUB_012420,AFUB_064810,AFUB_068120,	22.2	5.73	7.18	0.00438706348181	0.0330468142605	1.0
GO:0071702	organic substance transport	236	18	AFUB_001470,AFUB_001900,AFUB_002570,AFUB_003810,AFUB_005310,AFUB_010390,AFUB_015250,AFUB_015390,AFUB_019660,AFUB_026390,AFUB_028240,AFUB_031770,AFUB_035370,AFUB_038420,AFUB_040260,AFUB_064800,AFUB_065140,AFUB_076040,	7.6	1.97	2.13	0.00445968093313	0.0333207055085	1.0
GO:0009072	aromatic amino acid family metabolic process	42	6	AFUB_002490,AFUB_007320,AFUB_014100,AFUB_023310,AFUB_028880,AFUB_089600,	14.3	3.69	4.21	0.00518447976271	0.038423684693	1.0
GO:0009070	serine family amino acid biosynthetic process	10	3	AFUB_023840,AFUB_039810,AFUB_093320,	30.0	7.74	10.75	0.00563854118609	0.0414545548001	1.0
GO:0071705	nitrogen compound transport	223	17	AFUB_001470,AFUB_001900,AFUB_002570,AFUB_003810,AFUB_005310,AFUB_010390,AFUB_015250,AFUB_015390,AFUB_019660,AFUB_026390,AFUB_028240,AFUB_031770,AFUB_038420,AFUB_040260,AFUB_064800,AFUB_065140,AFUB_076040,	7.6	1.97	2.12	0.00568690127001	0.0414782719614	1.0
GO:0009126	purine nucleoside monophosphate metabolic process	44	6	AFUB_003920,AFUB_007340,AFUB_028870,AFUB_047300,AFUB_082100,AFUB_094490,	13.6	3.52	3.99	0.0065415336854	0.046602088813	1.0
GO:0009141	nucleoside triphosphate metabolic process	44	6	AFUB_003270,AFUB_003920,AFUB_007340,AFUB_028870,AFUB_082100,AFUB_094490,	13.6	3.52	3.99	0.0065415336854	0.046602088813	1.0
GO:0009167	purine ribonucleoside monophosphate metabolic process	44	6	AFUB_003920,AFUB_007340,AFUB_028870,AFUB_047300,AFUB_082100,AFUB_094490,	13.6	3.52	3.99	0.0065415336854	0.046602088813	1.0
GO:0019637	organophosphate metabolic process	209	16	AFUB_002530,AFUB_003270,AFUB_003360,AFUB_003920,AFUB_007340,AFUB_020690,AFUB_024310,AFUB_027670,AFUB_028870,AFUB_047300,AFUB_055620,AFUB_064220,AFUB_064780,AFUB_068120,AFUB_082100,AFUB_094490,	7.7	1.98	2.13	0.00693581822509	0.0490308996066	1.0
GO:0046034	ATP metabolic process	33	5	AFUB_003920,AFUB_007340,AFUB_028870,AFUB_082100,AFUB_094490,	15.2	3.91	4.5	0.00819679415144	0.0575027009555	1.0
GO:0071616	acyl-CoA biosynthetic process	4	2	AFUB_007340,AFUB_068120,	50.0	12.9	24.99	0.00852536094115	0.0576088728303	1.0
GO:0042136	neurotransmitter biosynthetic process	4	2	AFUB_023840,AFUB_039810,	50.0	12.9	24.99	0.00852536094115	0.0576088728303	1.0
GO:0035384	thioester biosynthetic process	4	2	AFUB_007340,AFUB_068120,	50.0	12.9	24.99	0.00852536094115	0.0576088728303	1.0
GO:1900805	brevianamide F biosynthetic process	4	2	AFUB_009800,AFUB_078070,	50.0	12.9	24.99	0.00852536094115	0.0576088728303	1.0
GO:0043244	regulation of protein complex disassembly	4	2	AFUB_004430,AFUB_076130,	50.0	12.9	24.99	0.00852536094115	0.0576088728303	1.0
GO:0007264	small GTPase mediated signal transduction	47	6	AFUB_001470,AFUB_002570,AFUB_005310,AFUB_038420,AFUB_065140,AFUB_082000,	12.8	3.29	3.69	0.00903609211393	0.0606143697278	1.0
GO:0006979	response to oxidative stress	48	6	AFUB_012420,AFUB_016590,AFUB_021020,AFUB_039170,AFUB_059370,AFUB_069890,	12.5	3.23	3.61	0.0100009740658	0.0666006896118	1.0
GO:0098662	inorganic cation transmembrane transport	50	6	AFUB_003920,AFUB_010230,AFUB_028870,AFUB_082100,AFUB_094490,AFUB_096250,	12.0	3.1	3.44	0.0121467778146	0.0797349200833	1.0
GO:0098660	inorganic ion transmembrane transport	50	6	AFUB_003920,AFUB_010230,AFUB_028870,AFUB_082100,AFUB_094490,AFUB_096250,	12.0	3.1	3.44	0.0121467778146	0.0797349200833	1.0
GO:0009064	glutamine family amino acid metabolic process	24	4	AFUB_021370,AFUB_023080,AFUB_028130,AFUB_070010,	16.7	4.3	5.02	0.0126979488608	0.0826319641817	1.0
GO:0016999	antibiotic metabolic process	82	8	AFUB_001810,AFUB_007190,AFUB_012270,AFUB_018120,AFUB_068120,AFUB_072290,AFUB_095870,AFUB_098490,	9.8	2.52	2.74	0.0136474473871	0.0826319641817	1.0
GO:0046653	tetrahydrofolate metabolic process	5	2	AFUB_023840,AFUB_039810,	40.0	10.32	16.66	0.0138469232688	0.0826319641817	1.0
GO:0046364	monosaccharide biosynthetic process	5	2	AFUB_064810,AFUB_072510,	40.0	10.32	16.66	0.0138469232688	0.0826319641817	1.0
GO:1900619	acetate ester metabolic process	5	2	AFUB_009800,AFUB_078070,	40.0	10.32	16.66	0.0138469232688	0.0826319641817	1.0
GO:1900807	fumigaclavine C metabolic process	5	2	AFUB_009800,AFUB_078070,	40.0	10.32	16.66	0.0138469232688	0.0826319641817	1.0
GO:0009129	pyrimidine nucleoside monophosphate metabolic process	5	2	AFUB_003270,AFUB_024310,	40.0	10.32	16.66	0.0138469232688	0.0826319641817	1.0
GO:0006415	translational termination	5	2	AFUB_021850,AFUB_053220,	40.0	10.32	16.66	0.0138469232688	0.0826319641817	1.0
GO:0006730	one-carbon metabolic process	5	2	AFUB_023840,AFUB_039810,	40.0	10.32	16.66	0.0138469232688	0.0826319641817	1.0
GO:1900809	fumigaclavine C biosynthetic process	5	2	AFUB_009800,AFUB_078070,	40.0	10.32	16.66	0.0138469232688	0.0826319641817	1.0
GO:1900803	brevianamide F metabolic process	5	2	AFUB_009800,AFUB_078070,	40.0	10.32	16.66	0.0138469232688	0.0826319641817	1.0
GO:1900620	acetate ester biosynthetic process	5	2	AFUB_009800,AFUB_078070,	40.0	10.32	16.66	0.0138469232688	0.0826319641817	1.0
GO:0009130	pyrimidine nucleoside monophosphate biosynthetic process	5	2	AFUB_003270,AFUB_024310,	40.0	10.32	16.66	0.0138469232688	0.0826319641817	1.0
GO:0019319	hexose biosynthetic process	5	2	AFUB_064810,AFUB_072510,	40.0	10.32	16.66	0.0138469232688	0.0826319641817	1.0
GO:0034599	cellular response to oxidative stress	38	5	AFUB_012420,AFUB_016590,AFUB_021020,AFUB_039170,AFUB_069890,	13.2	3.39	3.81	0.0148238299983	0.0849379394945	1.0
GO:0090662	ATP hydrolysis coupled transmembrane transport	14	3	AFUB_010230,AFUB_028870,AFUB_096250,	21.4	5.53	6.83	0.0152500108995	0.0849379394945	1.0
GO:0006888	ER to Golgi vesicle-mediated transport	14	3	AFUB_001900,AFUB_003810,AFUB_005310,	21.4	5.53	6.83	0.0152500108995	0.0849379394945	1.0
GO:0099131	ATP hydrolysis coupled ion transmembrane transport	14	3	AFUB_010230,AFUB_028870,AFUB_096250,	21.4	5.53	6.83	0.0152500108995	0.0849379394945	1.0
GO:0034032	purine nucleoside bisphosphate metabolic process	14	3	AFUB_007340,AFUB_064220,AFUB_068120,	21.4	5.53	6.83	0.0152500108995	0.0849379394945	1.0
GO:0033875	ribonucleoside bisphosphate metabolic process	14	3	AFUB_007340,AFUB_064220,AFUB_068120,	21.4	5.53	6.83	0.0152500108995	0.0849379394945	1.0
GO:0099132	ATP hydrolysis coupled cation transmembrane transport	14	3	AFUB_010230,AFUB_028870,AFUB_096250,	21.4	5.53	6.83	0.0152500108995	0.0849379394945	1.0
GO:0015991	ATP hydrolysis coupled proton transport	14	3	AFUB_010230,AFUB_028870,AFUB_096250,	21.4	5.53	6.83	0.0152500108995	0.0849379394945	1.0
GO:0015988	energy coupled proton transmembrane transport, against electrochemical gradient	14	3	AFUB_010230,AFUB_028870,AFUB_096250,	21.4	5.53	6.83	0.0152500108995	0.0849379394945	1.0
GO:0006760	folic acid-containing compound metabolic process	14	3	AFUB_023840,AFUB_039810,AFUB_040440,	21.4	5.53	6.83	0.0152500108995	0.0849379394945	1.0
GO:0033865	nucleoside bisphosphate metabolic process	14	3	AFUB_007340,AFUB_064220,AFUB_068120,	21.4	5.53	6.83	0.0152500108995	0.0849379394945	1.0
GO:0098655	cation transmembrane transport	53	6	AFUB_003920,AFUB_010230,AFUB_028870,AFUB_082100,AFUB_094490,AFUB_096250,	11.3	2.92	3.22	0.0159437479733	0.0872160975446	1.0
GO:0007010	cytoskeleton organization	53	6	AFUB_002930,AFUB_005320,AFUB_012230,AFUB_042910,AFUB_059130,AFUB_076130,	11.3	2.92	3.22	0.0159437479733	0.0872160975446	1.0
GO:0051128	regulation of cellular component organization	53	6	AFUB_004430,AFUB_039170,AFUB_059130,AFUB_065140,AFUB_076130,AFUB_082000,	11.3	2.92	3.22	0.0159437479733	0.0872160975446	1.0
GO:0009199	ribonucleoside triphosphate metabolic process	39	5	AFUB_003920,AFUB_007340,AFUB_028870,AFUB_082100,AFUB_094490,	12.8	3.31	3.7	0.0164814371574	0.088088704093	1.0
GO:0009144	purine nucleoside triphosphate metabolic process	39	5	AFUB_003920,AFUB_007340,AFUB_028870,AFUB_082100,AFUB_094490,	12.8	3.31	3.7	0.0164814371574	0.088088704093	1.0
GO:0009205	purine ribonucleoside triphosphate metabolic process	39	5	AFUB_003920,AFUB_007340,AFUB_028870,AFUB_082100,AFUB_094490,	12.8	3.31	3.7	0.0164814371574	0.088088704093	1.0
GO:0006725	cellular aromatic compound metabolic process	941	49	AFUB_002490,AFUB_002950,AFUB_003270,AFUB_003360,AFUB_003920,AFUB_007320,AFUB_007340,AFUB_009800,AFUB_012770,AFUB_013200,AFUB_013760,AFUB_014100,AFUB_018710,AFUB_019690,AFUB_020690,AFUB_021850,AFUB_022680,AFUB_023310,AFUB_023840,AFUB_024310,AFUB_027050,AFUB_027670,AFUB_028870,AFUB_028880,AFUB_029660,AFUB_031150,AFUB_039810,AFUB_040440,AFUB_047300,AFUB_053050,AFUB_053460,AFUB_055620,AFUB_060610,AFU…	5.2	1.34	1.45	0.0164866780239	0.088088704093	1.0
GO:0042558	pteridine-containing compound metabolic process	15	3	AFUB_023840,AFUB_039810,AFUB_040440,	20.0	5.16	6.26	0.0185263300591	0.0984144354008	1.0
GO:0033866	nucleoside bisphosphate biosynthetic process	6	2	AFUB_007340,AFUB_068120,	33.3	8.6	12.49	0.0202429127458	0.105700209167	1.0
GO:0034030	ribonucleoside bisphosphate biosynthetic process	6	2	AFUB_007340,AFUB_068120,	33.3	8.6	12.49	0.0202429127458	0.105700209167	1.0
GO:0034033	purine nucleoside bisphosphate biosynthetic process	6	2	AFUB_007340,AFUB_068120,	33.3	8.6	12.49	0.0202429127458	0.105700209167	1.0
GO:0006732	coenzyme metabolic process	108	9	AFUB_003360,AFUB_007340,AFUB_010050,AFUB_023840,AFUB_039810,AFUB_040440,AFUB_055620,AFUB_064220,AFUB_068120,	8.3	2.15	2.3	0.0237334301407	0.123226114685	1.0
GO:0048193	Golgi vesicle transport	29	4	AFUB_001900,AFUB_003810,AFUB_005310,AFUB_015390,	13.8	3.56	4.02	0.0244148028663	0.126051706934	1.0
GO:0072528	pyrimidine-containing compound biosynthetic process	17	3	AFUB_003270,AFUB_024310,AFUB_027050,	17.6	4.55	5.37	0.026156686045	0.134290471929	1.0
GO:0051186	cofactor metabolic process	147	11	AFUB_003360,AFUB_007340,AFUB_010050,AFUB_016590,AFUB_023080,AFUB_023840,AFUB_039810,AFUB_040440,AFUB_055620,AFUB_064220,AFUB_068120,	7.5	1.93	2.05	0.027024586514	0.137975527813	1.0
GO:0035556	intracellular signal transduction	93	8	AFUB_001470,AFUB_002570,AFUB_005310,AFUB_038420,AFUB_065140,AFUB_078170,AFUB_082000,AFUB_089840,	8.6	2.22	2.38	0.0271768520506	0.137986337207	1.0
GO:0034404	nucleobase-containing small molecule biosynthetic process	30	4	AFUB_003270,AFUB_007340,AFUB_024310,AFUB_047300,	13.3	3.44	3.86	0.0273388656471	0.138046250163	1.0
GO:0006566	threonine metabolic process	7	2	AFUB_042220,AFUB_053360,	28.6	7.37	9.99	0.0276227173644	0.138717362065	1.0
GO:0043648	dicarboxylic acid metabolic process	18	3	AFUB_023080,AFUB_042220,AFUB_095870,	16.7	4.3	5.01	0.0305106105576	0.140791126634	1.0
GO:0051130	positive regulation of cellular component organization	18	3	AFUB_004430,AFUB_059130,AFUB_082000,	16.7	4.3	5.01	0.0305106105576	0.140791126634	1.0
GO:0042430	indole-containing compound metabolic process	18	3	AFUB_009800,AFUB_028880,AFUB_078070,	16.7	4.3	5.01	0.0305106105576	0.140791126634	1.0
GO:0044087	regulation of cellular component biogenesis	18	3	AFUB_059130,AFUB_076130,AFUB_082000,	16.7	4.3	5.01	0.0305106105576	0.140791126634	1.0
GO:0000909	sporocarp development involved in sexual reproduction	46	5	AFUB_010050,AFUB_024310,AFUB_028880,AFUB_052630,AFUB_070060,	10.9	2.8	3.07	0.0315703382102	0.140791126634	1.0
GO:0019318	hexose metabolic process	32	4	AFUB_012770,AFUB_040620,AFUB_064810,AFUB_072510,	12.5	3.23	3.58	0.0337899909335	0.140791126634	1.0
GO:0032970	regulation of actin filament-based process	19	3	AFUB_059130,AFUB_076130,AFUB_082000,	15.8	4.07	4.69	0.035220677566	0.140791126634	1.0
GO:0032956	regulation of actin cytoskeleton organization	19	3	AFUB_059130,AFUB_076130,AFUB_082000,	15.8	4.07	4.69	0.035220677566	0.140791126634	1.0
GO:0006547	histidine metabolic process	8	2	AFUB_014100,AFUB_023310,	25.0	6.45	8.33	0.0359010873594	0.140791126634	1.0
GO:0006414	translational elongation	8	2	AFUB_004430,AFUB_010620,	25.0	6.45	8.33	0.0359010873594	0.140791126634	1.0
GO:0052803	imidazole-containing compound metabolic process	8	2	AFUB_014100,AFUB_023310,	25.0	6.45	8.33	0.0359010873594	0.140791126634	1.0
GO:0006525	arginine metabolic process	8	2	AFUB_021370,AFUB_028130,	25.0	6.45	8.33	0.0359010873594	0.140791126634	1.0
GO:0006544	glycine metabolic process	8	2	AFUB_023840,AFUB_039810,	25.0	6.45	8.33	0.0359010873594	0.140791126634	1.0
GO:0000105	histidine biosynthetic process	8	2	AFUB_014100,AFUB_023310,	25.0	6.45	8.33	0.0359010873594	0.140791126634	1.0
GO:0006662	glycerol ether metabolic process	8	2	AFUB_005670,AFUB_059890,	25.0	6.45	8.33	0.0359010873594	0.140791126634	1.0
GO:0033043	regulation of organelle organization	48	5	AFUB_039170,AFUB_059130,AFUB_065140,AFUB_076130,AFUB_082000,	10.4	2.69	2.92	0.0370729880074	0.140791126634	1.0
GO:0098869	cellular oxidant detoxification	1	1	AFUB_069890,	100.0	25.8	inf	0.0387596899221	0.140791126634	1.0
GO:0006452	translational frameshifting	1	1	AFUB_004430,	100.0	25.8	inf	0.0387596899221	0.140791126634	1.0
GO:0006556	S-adenosylmethionine biosynthetic process	1	1	AFUB_010050,	100.0	25.8	inf	0.0387596899221	0.140791126634	1.0
GO:0046078	dUMP metabolic process	1	1	AFUB_003270,	100.0	25.8	inf	0.0387596899221	0.140791126634	1.0
GO:0009240	isopentenyl diphosphate biosynthetic process	1	1	AFUB_064220,	100.0	25.8	inf	0.0387596899221	0.140791126634	1.0
GO:0046081	dUTP catabolic process	1	1	AFUB_003270,	100.0	25.8	inf	0.0387596899221	0.140791126634	1.0
GO:0000463	maturation of LSU-rRNA from tricistronic rRNA transcript (SSU-rRNA, 5.8S rRNA, LSU-rRNA)	1	1	AFUB_099140,	100.0	25.8	inf	0.0387596899221	0.140791126634	1.0
GO:0046500	S-adenosylmethionine metabolic process	1	1	AFUB_010050,	100.0	25.8	inf	0.0387596899221	0.140791126634	1.0
GO:0000303	response to superoxide	1	1	AFUB_069890,	100.0	25.8	inf	0.0387596899221	0.140791126634	1.0
GO:0019427	acetyl-CoA biosynthetic process from acetate	1	1	AFUB_068120,	100.0	25.8	inf	0.0387596899221	0.140791126634	1.0
GO:0051238	sequestering of metal ion	1	1	AFUB_016590,	100.0	25.8	inf	0.0387596899221	0.140791126634	1.0
GO:0006880	intracellular sequestering of iron ion	1	1	AFUB_016590,	100.0	25.8	inf	0.0387596899221	0.140791126634	1.0
GO:0000305	response to oxygen radical	1	1	AFUB_069890,	100.0	25.8	inf	0.0387596899221	0.140791126634	1.0
GO:0009089	lysine biosynthetic process via diaminopimelate	1	1	AFUB_042220,	100.0	25.8	inf	0.0387596899221	0.140791126634	1.0
GO:0019287	isopentenyl diphosphate biosynthetic process, mevalonate pathway	1	1	AFUB_064220,	100.0	25.8	inf	0.0387596899221	0.140791126634	1.0
GO:0006103	2-oxoglutarate metabolic process	1	1	AFUB_023080,	100.0	25.8	inf	0.0387596899221	0.140791126634	1.0
GO:0006226	dUMP biosynthetic process	1	1	AFUB_003270,	100.0	25.8	inf	0.0387596899221	0.140791126634	1.0
GO:0006499	N-terminal protein myristoylation	1	1	AFUB_065170,	100.0	25.8	inf	0.0387596899221	0.140791126634	1.0
GO:0046836	glycolipid transport	1	1	AFUB_035370,	100.0	25.8	inf	0.0387596899221	0.140791126634	1.0
GO:0006691	leukotriene metabolic process	1	1	AFUB_023570,	100.0	25.8	inf	0.0387596899221	0.140791126634	1.0
GO:0097577	sequestering of iron ion	1	1	AFUB_016590,	100.0	25.8	inf	0.0387596899221	0.140791126634	1.0
GO:0030011	maintenance of cell polarity	1	1	AFUB_042910,	100.0	25.8	inf	0.0387596899221	0.140791126634	1.0
GO:0006244	pyrimidine nucleotide catabolic process	1	1	AFUB_003270,	100.0	25.8	inf	0.0387596899221	0.140791126634	1.0
GO:0046490	isopentenyl diphosphate metabolic process	1	1	AFUB_064220,	100.0	25.8	inf	0.0387596899221	0.140791126634	1.0
GO:0006069	ethanol oxidation	1	1	AFUB_018120,	100.0	25.8	inf	0.0387596899221	0.140791126634	1.0
GO:0006498	N-terminal protein lipidation	1	1	AFUB_065170,	100.0	25.8	inf	0.0387596899221	0.140791126634	1.0
GO:0071451	cellular response to superoxide	1	1	AFUB_069890,	100.0	25.8	inf	0.0387596899221	0.140791126634	1.0
GO:0046386	deoxyribose phosphate catabolic process	1	1	AFUB_003270,	100.0	25.8	inf	0.0387596899221	0.140791126634	1.0
GO:0019307	mannose biosynthetic process	1	1	AFUB_072510,	100.0	25.8	inf	0.0387596899221	0.140791126634	1.0
GO:0019430	removal of superoxide radicals	1	1	AFUB_069890,	100.0	25.8	inf	0.0387596899221	0.140791126634	1.0
GO:0006177	GMP biosynthetic process	1	1	AFUB_047300,	100.0	25.8	inf	0.0387596899221	0.140791126634	1.0
GO:0019551	glutamate catabolic process to 2-oxoglutarate	1	1	AFUB_023080,	100.0	25.8	inf	0.0387596899221	0.140791126634	1.0
GO:0044070	regulation of anion transport	1	1	AFUB_063980,	100.0	25.8	inf	0.0387596899221	0.140791126634	1.0
GO:0044088	regulation of vacuole organization	1	1	AFUB_065140,	100.0	25.8	inf	0.0387596899221	0.140791126634	1.0
GO:0009204	deoxyribonucleoside triphosphate catabolic process	1	1	AFUB_003270,	100.0	25.8	inf	0.0387596899221	0.140791126634	1.0
GO:0042759	long-chain fatty acid biosynthetic process	1	1	AFUB_043770,	100.0	25.8	inf	0.0387596899221	0.140791126634	1.0
GO:0009223	pyrimidine deoxyribonucleotide catabolic process	1	1	AFUB_003270,	100.0	25.8	inf	0.0387596899221	0.140791126634	1.0
GO:0000470	maturation of LSU-rRNA	1	1	AFUB_099140,	100.0	25.8	inf	0.0387596899221	0.140791126634	1.0
GO:0009213	pyrimidine deoxyribonucleoside triphosphate catabolic process	1	1	AFUB_003270,	100.0	25.8	inf	0.0387596899221	0.140791126634	1.0
GO:0034221	fungal-type cell wall chitin biosynthetic process	1	1	AFUB_006590,	100.0	25.8	inf	0.0387596899221	0.140791126634	1.0
GO:0006011	UDP-glucose metabolic process	1	1	AFUB_088400,	100.0	25.8	inf	0.0387596899221	0.140791126634	1.0
GO:0018377	protein myristoylation	1	1	AFUB_065170,	100.0	25.8	inf	0.0387596899221	0.140791126634	1.0
GO:0006426	glycyl-tRNA aminoacylation	1	1	AFUB_053460,	100.0	25.8	inf	0.0387596899221	0.140791126634	1.0
GO:0006438	valyl-tRNA aminoacylation	1	1	AFUB_082710,	100.0	25.8	inf	0.0387596899221	0.140791126634	1.0
GO:0120009	intermembrane lipid transfer	1	1	AFUB_035370,	100.0	25.8	inf	0.0387596899221	0.140791126634	1.0
GO:0019370	leukotriene biosynthetic process	1	1	AFUB_023570,	100.0	25.8	inf	0.0387596899221	0.140791126634	1.0
GO:0006531	aspartate metabolic process	1	1	AFUB_042220,	100.0	25.8	inf	0.0387596899221	0.140791126634	1.0
GO:0006420	arginyl-tRNA aminoacylation	1	1	AFUB_029660,	100.0	25.8	inf	0.0387596899221	0.140791126634	1.0
GO:0046451	diaminopimelate metabolic process	1	1	AFUB_042220,	100.0	25.8	inf	0.0387596899221	0.140791126634	1.0
GO:0009088	threonine biosynthetic process	1	1	AFUB_042220,	100.0	25.8	inf	0.0387596899221	0.140791126634	1.0
GO:0006102	isocitrate metabolic process	1	1	AFUB_040430,	100.0	25.8	inf	0.0387596899221	0.140791126634	1.0
GO:0009149	pyrimidine nucleoside triphosphate catabolic process	1	1	AFUB_003270,	100.0	25.8	inf	0.0387596899221	0.140791126634	1.0
GO:0071450	cellular response to oxygen radical	1	1	AFUB_069890,	100.0	25.8	inf	0.0387596899221	0.140791126634	1.0
GO:0046037	GMP metabolic process	1	1	AFUB_047300,	100.0	25.8	inf	0.0387596899221	0.140791126634	1.0
GO:0072527	pyrimidine-containing compound metabolic process	20	3	AFUB_003270,AFUB_024310,AFUB_027050,	15.0	3.87	4.42	0.0402826845105	0.14574719317	1.0
GO:0009116	nucleoside metabolic process	34	4	AFUB_024310,AFUB_027050,AFUB_047300,AFUB_074680,	11.8	3.04	3.34	0.0410543312971	0.147956590047	1.0
GO:0071840	cellular component organization or biogenesis	365	21	AFUB_002930,AFUB_005320,AFUB_006590,AFUB_009800,AFUB_012230,AFUB_013760,AFUB_020180,AFUB_021850,AFUB_030640,AFUB_035370,AFUB_040260,AFUB_042910,AFUB_050890,AFUB_053220,AFUB_059130,AFUB_059370,AFUB_064800,AFUB_068530,AFUB_076130,AFUB_078070,AFUB_099140,	5.8	1.48	1.56	0.0438438486905	0.156640271979	1.0
GO:1901657	glycosyl compound metabolic process	35	4	AFUB_024310,AFUB_027050,AFUB_047300,AFUB_074680,	11.4	2.95	3.24	0.0449929211125	0.156640271979	1.0
GO:0016051	carbohydrate biosynthetic process	35	4	AFUB_006590,AFUB_058160,AFUB_064810,AFUB_072510,	11.4	2.95	3.24	0.0449929211125	0.156640271979	1.0
GO:0009163	nucleoside biosynthetic process	9	2	AFUB_024310,AFUB_047300,	22.2	5.73	7.13	0.0449978583269	0.156640271979	1.0
GO:0042455	ribonucleoside biosynthetic process	9	2	AFUB_024310,AFUB_047300,	22.2	5.73	7.13	0.0449978583269	0.156640271979	1.0
GO:0006206	pyrimidine nucleobase metabolic process	9	2	AFUB_024310,AFUB_027050,	22.2	5.73	7.13	0.0449978583269	0.156640271979	1.0
GO:0006207	'de novo' pyrimidine nucleobase biosynthetic process	9	2	AFUB_024310,AFUB_027050,	22.2	5.73	7.13	0.0449978583269	0.156640271979	1.0
GO:0019856	pyrimidine nucleobase biosynthetic process	9	2	AFUB_024310,AFUB_027050,	22.2	5.73	7.13	0.0449978583269	0.156640271979	1.0
GO:0045931	positive regulation of mitotic cell cycle	9	2	AFUB_073970,AFUB_082000,	22.2	5.73	7.13	0.0449978583269	0.156640271979	1.0
GO:0046483	heterocycle metabolic process	955	47	AFUB_002950,AFUB_003270,AFUB_003360,AFUB_003920,AFUB_007340,AFUB_009800,AFUB_012770,AFUB_013200,AFUB_013760,AFUB_014100,AFUB_018710,AFUB_019690,AFUB_020690,AFUB_021850,AFUB_022680,AFUB_023310,AFUB_023840,AFUB_024310,AFUB_027050,AFUB_027670,AFUB_028870,AFUB_028880,AFUB_029660,AFUB_031150,AFUB_039810,AFUB_040440,AFUB_047300,AFUB_053050,AFUB_053460,AFUB_055620,AFUB_060610,AFUB_064220,AFUB_064780,AFU…	4.9	1.27	1.35	0.0456260166215	0.157266304098	1.0
GO:0000280	nuclear division	21	3	AFUB_002930,AFUB_005320,AFUB_040260,	14.3	3.69	4.17	0.0456910807336	0.157266304098	1.0
GO:0097164	ammonium ion metabolic process	21	3	AFUB_009800,AFUB_012980,AFUB_078070,	14.3	3.69	4.17	0.0456910807336	0.157266304098	1.0
GO:0032502	developmental process	201	13	AFUB_009800,AFUB_010050,AFUB_012230,AFUB_024310,AFUB_028880,AFUB_030640,AFUB_039170,AFUB_042910,AFUB_052630,AFUB_053220,AFUB_068530,AFUB_070060,AFUB_078070,	6.5	1.67	1.75	0.0479138282512	0.164301522996	1.0
Molecular Function
ID	Name	Bgd count	Result count	Result gene list	Pct of bgd	Fold enrichment	Odds ratio	P-value	Benjamini	Bonferroni
GO:0005198	structural molecule activity	140	43	AFUB_001520,AFUB_001780,AFUB_002930,AFUB_004660,AFUB_004870,AFUB_005000,AFUB_006720,AFUB_008520,AFUB_008890,AFUB_010390,AFUB_010560,AFUB_013950,AFUB_019230,AFUB_019660,AFUB_020100,AFUB_020450,AFUB_021200,AFUB_023440,AFUB_024460,AFUB_025080,AFUB_026240,AFUB_026290,AFUB_026390,AFUB_027590,AFUB_030640,AFUB_032040,AFUB_032560,AFUB_037910,AFUB_040260,AFUB_040630,AFUB_042090,AFUB_042210,AFUB_053890,AFU…	30.7	7.92	13.07	5.00729e-17	1.75255e-14	1.75255e-14
GO:0003735	structural constituent of ribosome	113	36	AFUB_001520,AFUB_001780,AFUB_004660,AFUB_004870,AFUB_005000,AFUB_006720,AFUB_008520,AFUB_008890,AFUB_010560,AFUB_013950,AFUB_019230,AFUB_020100,AFUB_020450,AFUB_021200,AFUB_023440,AFUB_024460,AFUB_025080,AFUB_026240,AFUB_026290,AFUB_027590,AFUB_032040,AFUB_032560,AFUB_037910,AFUB_040630,AFUB_042090,AFUB_042210,AFUB_053890,AFUB_053970,AFUB_064830,AFUB_067880,AFUB_069150,AFUB_088030,AFUB_090030,AFU…	31.9	8.22	13.38	3.81098e-13	6.66922e-11	1.33384e-10
GO:0032555	purine ribonucleotide binding	618	59	AFUB_001470,AFUB_002140,AFUB_002570,AFUB_002930,AFUB_002950,AFUB_005310,AFUB_007100,AFUB_009250,AFUB_010050,AFUB_010240,AFUB_012420,AFUB_013200,AFUB_018290,AFUB_018710,AFUB_019690,AFUB_021370,AFUB_021850,AFUB_022680,AFUB_024590,AFUB_028870,AFUB_029660,AFUB_030640,AFUB_031410,AFUB_032770,AFUB_036160,AFUB_036660,AFUB_038420,AFUB_039580,AFUB_040440,AFUB_040950,AFUB_041280,AFUB_043570,AFUB_047300,AFU…	9.5	2.46	3.12	2.12593	199.058	744.075
GO:0017076	purine nucleotide binding	619	59	AFUB_001470,AFUB_002140,AFUB_002570,AFUB_002930,AFUB_002950,AFUB_005310,AFUB_007100,AFUB_009250,AFUB_010050,AFUB_010240,AFUB_012420,AFUB_013200,AFUB_018290,AFUB_018710,AFUB_019690,AFUB_021370,AFUB_021850,AFUB_022680,AFUB_024590,AFUB_028870,AFUB_029660,AFUB_030640,AFUB_031410,AFUB_032770,AFUB_036160,AFUB_036660,AFUB_038420,AFUB_039580,AFUB_040440,AFUB_040950,AFUB_041280,AFUB_043570,AFUB_047300,AFU…	9.5	2.46	3.11	2.27495	199.058	796.233
GO:0035639	purine ribonucleoside triphosphate binding	610	58	AFUB_001470,AFUB_002140,AFUB_002570,AFUB_002930,AFUB_002950,AFUB_005310,AFUB_007100,AFUB_009250,AFUB_010050,AFUB_010240,AFUB_012420,AFUB_013200,AFUB_018290,AFUB_018710,AFUB_019690,AFUB_021370,AFUB_021850,AFUB_022680,AFUB_024590,AFUB_028870,AFUB_029660,AFUB_030640,AFUB_031410,AFUB_032770,AFUB_036160,AFUB_036660,AFUB_038420,AFUB_039580,AFUB_040440,AFUB_040950,AFUB_041280,AFUB_043570,AFUB_047300,AFU…	9.5	2.45	3.09	3.90482	273.338	136.669
GO:0097367	carbohydrate derivative binding	677	61	AFUB_001470,AFUB_002140,AFUB_002570,AFUB_002930,AFUB_002950,AFUB_005310,AFUB_007100,AFUB_009250,AFUB_010050,AFUB_010240,AFUB_012420,AFUB_013200,AFUB_018290,AFUB_018710,AFUB_019690,AFUB_021370,AFUB_021850,AFUB_022680,AFUB_024590,AFUB_028870,AFUB_029660,AFUB_030640,AFUB_031410,AFUB_032770,AFUB_035370,AFUB_036160,AFUB_036660,AFUB_038420,AFUB_039580,AFUB_040440,AFUB_040950,AFUB_041280,AFUB_043570,AFU…	9.0	2.32	2.93	10.3465	603.548	3621.29
GO:0032553	ribonucleotide binding	654	59	AFUB_001470,AFUB_002140,AFUB_002570,AFUB_002930,AFUB_002950,AFUB_005310,AFUB_007100,AFUB_009250,AFUB_010050,AFUB_010240,AFUB_012420,AFUB_013200,AFUB_018290,AFUB_018710,AFUB_019690,AFUB_021370,AFUB_021850,AFUB_022680,AFUB_024590,AFUB_028870,AFUB_029660,AFUB_030640,AFUB_031410,AFUB_032770,AFUB_036160,AFUB_036660,AFUB_038420,AFUB_039580,AFUB_040440,AFUB_040950,AFUB_041280,AFUB_043570,AFUB_047300,AFU…	9.0	2.33	2.91	21.9135	1095.67	7669.71
GO:0004812	aminoacyl-tRNA ligase activity	37	12	AFUB_002950,AFUB_013200,AFUB_018710,AFUB_019690,AFUB_022680,AFUB_029660,AFUB_053050,AFUB_053460,AFUB_070610,AFUB_073600,AFUB_078630,AFUB_082710,	32.4	8.37	12.45	69.1331	24196.6	241966
GO:0016875	ligase activity, forming carbon-oxygen bonds	37	12	AFUB_002950,AFUB_013200,AFUB_018710,AFUB_019690,AFUB_022680,AFUB_029660,AFUB_053050,AFUB_053460,AFUB_070610,AFUB_073600,AFUB_078630,AFUB_082710,	32.4	8.37	12.45	69.1331	24196.6	241966
GO:0036094	small molecule binding	1086	80	AFUB_001470,AFUB_002140,AFUB_002530,AFUB_002570,AFUB_002930,AFUB_002950,AFUB_005310,AFUB_007100,AFUB_009250,AFUB_009800,AFUB_010050,AFUB_010240,AFUB_012270,AFUB_012420,AFUB_013200,AFUB_014100,AFUB_016590,AFUB_018290,AFUB_018710,AFUB_019690,AFUB_021370,AFUB_021850,AFUB_022680,AFUB_023840,AFUB_024590,AFUB_028130,AFUB_028870,AFUB_029660,AFUB_030640,AFUB_031410,AFUB_032770,AFUB_036160,AFUB_036660,AFU…	7.4	1.9	2.43	144.058	6302.55	50420.4
GO:0016874	ligase activity	136	22	AFUB_002950,AFUB_013200,AFUB_018710,AFUB_019690,AFUB_021370,AFUB_022680,AFUB_024590,AFUB_029660,AFUB_031410,AFUB_040440,AFUB_047300,AFUB_053050,AFUB_053460,AFUB_064810,AFUB_068120,AFUB_069070,AFUB_070010,AFUB_070610,AFUB_073600,AFUB_078630,AFUB_082710,AFUB_095920,	16.2	4.17	5.15	866.183	27560.4	303164
GO:0043168	anion binding	959	71	AFUB_001470,AFUB_002140,AFUB_002570,AFUB_002930,AFUB_002950,AFUB_005310,AFUB_007100,AFUB_009250,AFUB_009800,AFUB_010050,AFUB_010240,AFUB_012420,AFUB_013200,AFUB_016590,AFUB_018290,AFUB_018710,AFUB_019690,AFUB_021370,AFUB_021850,AFUB_022680,AFUB_023840,AFUB_024590,AFUB_028130,AFUB_028870,AFUB_029660,AFUB_030640,AFUB_031410,AFUB_032770,AFUB_036160,AFUB_036660,AFUB_038420,AFUB_039580,AFUB_039810,AFU…	7.4	1.91	2.37	1490.87	43483.7	521805
GO:0008144	drug binding	605	52	AFUB_002140,AFUB_002950,AFUB_007100,AFUB_010050,AFUB_010240,AFUB_012420,AFUB_013200,AFUB_018290,AFUB_018710,AFUB_019690,AFUB_021370,AFUB_022680,AFUB_023840,AFUB_024590,AFUB_028130,AFUB_028870,AFUB_029660,AFUB_031410,AFUB_032770,AFUB_036160,AFUB_036660,AFUB_039580,AFUB_039810,AFUB_040440,AFUB_040950,AFUB_041280,AFUB_043570,AFUB_047300,AFUB_052630,AFUB_053050,AFUB_053360,AFUB_053460,AFUB_055500,AFU…	8.6	2.22	2.68	1829.9	49266.6	640466
GO:0032559	adenyl ribonucleotide binding	523	47	AFUB_002140,AFUB_002950,AFUB_007100,AFUB_010050,AFUB_010240,AFUB_012420,AFUB_013200,AFUB_018290,AFUB_018710,AFUB_019690,AFUB_021370,AFUB_022680,AFUB_024590,AFUB_028870,AFUB_029660,AFUB_031410,AFUB_032770,AFUB_036160,AFUB_036660,AFUB_039580,AFUB_040440,AFUB_040950,AFUB_041280,AFUB_043570,AFUB_047300,AFUB_052630,AFUB_053050,AFUB_053360,AFUB_053460,AFUB_055500,AFUB_056730,AFUB_058090,AFUB_059130,AFU…	9.0	2.32	2.78	2582.58	64006.3	903903
GO:0030554	adenyl nucleotide binding	524	47	AFUB_002140,AFUB_002950,AFUB_007100,AFUB_010050,AFUB_010240,AFUB_012420,AFUB_013200,AFUB_018290,AFUB_018710,AFUB_019690,AFUB_021370,AFUB_022680,AFUB_024590,AFUB_028870,AFUB_029660,AFUB_031410,AFUB_032770,AFUB_036160,AFUB_036660,AFUB_039580,AFUB_040440,AFUB_040950,AFUB_041280,AFUB_043570,AFUB_047300,AFUB_052630,AFUB_053050,AFUB_053360,AFUB_053460,AFUB_055500,AFUB_056730,AFUB_058090,AFUB_059130,AFU…	9.0	2.31	2.78	2743.13	64006.3	960094
GO:0005524	ATP binding	515	46	AFUB_002140,AFUB_002950,AFUB_007100,AFUB_010050,AFUB_010240,AFUB_012420,AFUB_013200,AFUB_018290,AFUB_018710,AFUB_019690,AFUB_021370,AFUB_022680,AFUB_024590,AFUB_028870,AFUB_029660,AFUB_031410,AFUB_032770,AFUB_036160,AFUB_036660,AFUB_039580,AFUB_040440,AFUB_040950,AFUB_041280,AFUB_043570,AFUB_047300,AFUB_052630,AFUB_053050,AFUB_053360,AFUB_053460,AFUB_055500,AFUB_056730,AFUB_058090,AFUB_059130,AFU…	8.9	2.3	2.76	4522.47	93684.4	1.58287e+06
GO:1901265	nucleoside phosphate binding	966	70	AFUB_001470,AFUB_002140,AFUB_002530,AFUB_002570,AFUB_002930,AFUB_002950,AFUB_005310,AFUB_007100,AFUB_009250,AFUB_010050,AFUB_010240,AFUB_012270,AFUB_012420,AFUB_013200,AFUB_014100,AFUB_018290,AFUB_018710,AFUB_019690,AFUB_021370,AFUB_021850,AFUB_022680,AFUB_024590,AFUB_028870,AFUB_029660,AFUB_030640,AFUB_031410,AFUB_032770,AFUB_036160,AFUB_036660,AFUB_038420,AFUB_039580,AFUB_040430,AFUB_040440,AFU…	7.2	1.87	2.3	4818.05	93684.4	1.68632e+06
GO:0000166	nucleotide binding	966	70	AFUB_001470,AFUB_002140,AFUB_002530,AFUB_002570,AFUB_002930,AFUB_002950,AFUB_005310,AFUB_007100,AFUB_009250,AFUB_010050,AFUB_010240,AFUB_012270,AFUB_012420,AFUB_013200,AFUB_014100,AFUB_018290,AFUB_018710,AFUB_019690,AFUB_021370,AFUB_021850,AFUB_022680,AFUB_024590,AFUB_028870,AFUB_029660,AFUB_030640,AFUB_031410,AFUB_032770,AFUB_036160,AFUB_036660,AFUB_038420,AFUB_039580,AFUB_040430,AFUB_040440,AFU…	7.2	1.87	2.3	4818.05	93684.4	1.68632e+06
GO:0051082	unfolded protein binding	25	9	AFUB_002140,AFUB_007100,AFUB_036160,AFUB_039580,AFUB_041280,AFUB_054890,AFUB_059890,AFUB_066850,AFUB_073500,	36.0	9.29	14.43	20287.3	373714	7.10057e+06
GO:0003674	molecular function	5439	236	AFUB_000550,AFUB_001470,AFUB_001520,AFUB_001780,AFUB_001810,AFUB_001900,AFUB_002140,AFUB_002450,AFUB_002490,AFUB_002530,AFUB_002570,AFUB_002930,AFUB_002950,AFUB_003270,AFUB_003360,AFUB_003810,AFUB_003920,AFUB_004430,AFUB_004660,AFUB_004870,AFUB_004970,AFUB_005000,AFUB_005310,AFUB_005320,AFUB_005670,AFUB_005980,AFUB_006570,AFUB_006590,AFUB_006720,AFUB_007100,AFUB_007190,AFUB_007320,AFUB_007340,AFU…	4.3	1.12	3.23	52468.6	918200	0.000183639953492
GO:0140101	catalytic activity, acting on a tRNA	58	12	AFUB_002950,AFUB_013200,AFUB_018710,AFUB_019690,AFUB_022680,AFUB_029660,AFUB_053050,AFUB_053460,AFUB_070610,AFUB_073600,AFUB_078630,AFUB_082710,	20.7	5.34	6.75	160884	2.6814e+06	0.000563093562481
GO:0004448	isocitrate dehydrogenase activity	3	3	AFUB_012270,AFUB_040430,AFUB_072290,	100.0	25.8	inf	5.75591e+06	0.000915712789204	0.0201456813625
GO:0003779	actin binding	21	6	AFUB_012230,AFUB_029890,AFUB_032600,AFUB_042910,AFUB_076130,AFUB_083740,	28.6	7.37	10.14	0.000106050391665	0.00150702845283	0.0371176370828
GO:0016818	hydrolase activity, acting on acid anhydrides, in phosphorus-containing anhydrides	340	28	AFUB_001470,AFUB_002570,AFUB_002930,AFUB_003270,AFUB_003920,AFUB_011620,AFUB_014100,AFUB_018290,AFUB_021850,AFUB_030640,AFUB_032770,AFUB_036660,AFUB_038420,AFUB_040950,AFUB_043570,AFUB_047300,AFUB_050890,AFUB_055500,AFUB_056730,AFUB_058090,AFUB_059480,AFUB_064670,AFUB_064750,AFUB_065140,AFUB_066250,AFUB_083750,AFUB_095680,AFUB_096250,	8.2	2.12	2.38	0.000111950685067	0.00150702845283	0.0391827397735
GO:0016462	pyrophosphatase activity	340	28	AFUB_001470,AFUB_002570,AFUB_002930,AFUB_003270,AFUB_003920,AFUB_011620,AFUB_014100,AFUB_018290,AFUB_021850,AFUB_030640,AFUB_032770,AFUB_036660,AFUB_038420,AFUB_040950,AFUB_043570,AFUB_047300,AFUB_050890,AFUB_055500,AFUB_056730,AFUB_058090,AFUB_059480,AFUB_064670,AFUB_064750,AFUB_065140,AFUB_066250,AFUB_083750,AFUB_095680,AFUB_096250,	8.2	2.12	2.38	0.000111950685067	0.00150702845283	0.0391827397735
GO:0016817	hydrolase activity, acting on acid anhydrides	340	28	AFUB_001470,AFUB_002570,AFUB_002930,AFUB_003270,AFUB_003920,AFUB_011620,AFUB_014100,AFUB_018290,AFUB_021850,AFUB_030640,AFUB_032770,AFUB_036660,AFUB_038420,AFUB_040950,AFUB_043570,AFUB_047300,AFUB_050890,AFUB_055500,AFUB_056730,AFUB_058090,AFUB_059480,AFUB_064670,AFUB_064750,AFUB_065140,AFUB_066250,AFUB_083750,AFUB_095680,AFUB_096250,	8.2	2.12	2.38	0.000111950685067	0.00150702845283	0.0391827397735
GO:0003723	RNA binding	167	17	AFUB_004430,AFUB_008520,AFUB_009410,AFUB_010620,AFUB_010850,AFUB_013760,AFUB_019880,AFUB_021850,AFUB_021970,AFUB_025080,AFUB_031620,AFUB_042090,AFUB_042210,AFUB_043080,AFUB_053220,AFUB_069150,AFUB_088030,	10.2	2.63	2.94	0.000234267867228	0.00301111018919	0.0819937535299
GO:0032561	guanyl ribonucleotide binding	95	12	AFUB_001470,AFUB_002570,AFUB_002930,AFUB_005310,AFUB_009250,AFUB_021850,AFUB_030640,AFUB_038420,AFUB_050890,AFUB_064670,AFUB_065140,AFUB_083750,	12.6	3.26	3.72	0.000275301503011	0.00301111018919	0.096355526054
GO:0019001	guanyl nucleotide binding	95	12	AFUB_001470,AFUB_002570,AFUB_002930,AFUB_005310,AFUB_009250,AFUB_021850,AFUB_030640,AFUB_038420,AFUB_050890,AFUB_064670,AFUB_065140,AFUB_083750,	12.6	3.26	3.72	0.000275301503011	0.00301111018919	0.096355526054
GO:0032550	purine ribonucleoside binding	95	12	AFUB_001470,AFUB_002570,AFUB_002930,AFUB_005310,AFUB_009250,AFUB_021850,AFUB_030640,AFUB_038420,AFUB_050890,AFUB_064670,AFUB_065140,AFUB_083750,	12.6	3.26	3.72	0.000275301503011	0.00301111018919	0.096355526054
GO:0001883	purine nucleoside binding	95	12	AFUB_001470,AFUB_002570,AFUB_002930,AFUB_005310,AFUB_009250,AFUB_021850,AFUB_030640,AFUB_038420,AFUB_050890,AFUB_064670,AFUB_065140,AFUB_083750,	12.6	3.26	3.72	0.000275301503011	0.00301111018919	0.096355526054
GO:0005525	GTP binding	95	12	AFUB_001470,AFUB_002570,AFUB_002930,AFUB_005310,AFUB_009250,AFUB_021850,AFUB_030640,AFUB_038420,AFUB_050890,AFUB_064670,AFUB_065140,AFUB_083750,	12.6	3.26	3.72	0.000275301503011	0.00301111018919	0.096355526054
GO:0003924	GTPase activity	69	10	AFUB_001470,AFUB_002570,AFUB_002930,AFUB_021850,AFUB_030640,AFUB_038420,AFUB_050890,AFUB_064670,AFUB_065140,AFUB_083750,	14.5	3.74	4.34	0.00028894750089	0.00306459470641	0.101131625311
GO:0032549	ribonucleoside binding	99	12	AFUB_001470,AFUB_002570,AFUB_002930,AFUB_005310,AFUB_009250,AFUB_021850,AFUB_030640,AFUB_038420,AFUB_050890,AFUB_064670,AFUB_065140,AFUB_083750,	12.1	3.13	3.54	0.000405783526257	0.00412218741906	0.14202423419
GO:0005488	binding	3190	150	AFUB_001470,AFUB_001810,AFUB_001900,AFUB_002140,AFUB_002450,AFUB_002530,AFUB_002570,AFUB_002930,AFUB_002950,AFUB_003270,AFUB_003810,AFUB_004430,AFUB_004970,AFUB_005310,AFUB_005980,AFUB_006590,AFUB_007100,AFUB_007190,AFUB_008520,AFUB_008750,AFUB_009250,AFUB_009280,AFUB_009410,AFUB_009800,AFUB_010050,AFUB_010240,AFUB_010390,AFUB_010620,AFUB_010850,AFUB_012230,AFUB_012270,AFUB_012420,AFUB_012770,AFU…	4.7	1.21	1.56	0.000412218741906	0.00412218741906	0.144276559667
GO:0001882	nucleoside binding	100	12	AFUB_001470,AFUB_002570,AFUB_002930,AFUB_005310,AFUB_009250,AFUB_021850,AFUB_030640,AFUB_038420,AFUB_050890,AFUB_064670,AFUB_065140,AFUB_083750,	12.0	3.1	3.5	0.000445546553987	0.00433170260821	0.155941293896
GO:1901363	heterocyclic compound binding	1809	94	AFUB_001470,AFUB_002140,AFUB_002450,AFUB_002530,AFUB_002570,AFUB_002930,AFUB_002950,AFUB_004430,AFUB_005310,AFUB_007100,AFUB_008520,AFUB_009250,AFUB_009410,AFUB_010050,AFUB_010240,AFUB_010620,AFUB_010850,AFUB_012270,AFUB_012420,AFUB_013200,AFUB_013760,AFUB_014100,AFUB_018290,AFUB_018710,AFUB_019690,AFUB_019880,AFUB_021370,AFUB_021850,AFUB_021970,AFUB_022680,AFUB_023840,AFUB_024590,AFUB_025080,AFU…	5.2	1.34	1.58	0.000528052592826	0.00496357851299	0.184818407489
GO:0097159	organic cyclic compound binding	1810	94	AFUB_001470,AFUB_002140,AFUB_002450,AFUB_002530,AFUB_002570,AFUB_002930,AFUB_002950,AFUB_004430,AFUB_005310,AFUB_007100,AFUB_008520,AFUB_009250,AFUB_009410,AFUB_010050,AFUB_010240,AFUB_010620,AFUB_010850,AFUB_012270,AFUB_012420,AFUB_013200,AFUB_013760,AFUB_014100,AFUB_018290,AFUB_018710,AFUB_019690,AFUB_019880,AFUB_021370,AFUB_021850,AFUB_021970,AFUB_022680,AFUB_023840,AFUB_024590,AFUB_025080,AFU…	5.2	1.34	1.57	0.000538902809982	0.00496357851299	0.188615983494
GO:0051539	4 iron, 4 sulfur cluster binding	11	4	AFUB_001810,AFUB_007190,AFUB_027020,AFUB_056420,	36.4	9.38	14.39	0.000586206480715	0.00526082739104	0.20517226825
GO:0051287	NAD binding	52	8	AFUB_002530,AFUB_012270,AFUB_014100,AFUB_040430,AFUB_042220,AFUB_053060,AFUB_072290,AFUB_073360,	15.4	3.97	4.63	0.000779936079824	0.00682444069846	0.272977627938
GO:0000287	magnesium ion binding	41	7	AFUB_003270,AFUB_006590,AFUB_012270,AFUB_040430,AFUB_043770,AFUB_072290,AFUB_073360,	17.1	4.4	5.22	0.000877578864253	0.00749152688997	0.307152602489
GO:0140098	catalytic activity, acting on RNA	124	13	AFUB_002950,AFUB_010850,AFUB_013200,AFUB_018710,AFUB_019690,AFUB_022680,AFUB_029660,AFUB_053050,AFUB_053460,AFUB_070610,AFUB_073600,AFUB_078630,AFUB_082710,	10.5	2.7	3.01	0.000963108221956	0.00802590184963	0.337087877685
GO:0002161	aminoacyl-tRNA editing activity	6	3	AFUB_013200,AFUB_078630,AFUB_082710,	50.0	12.9	25.09	0.00105494431457	0.00858675604886	0.369230510101
GO:0003994	aconitate hydratase activity	2	2	AFUB_001810,AFUB_007190,	100.0	25.8	inf	0.00149653632976	0.0111444194769	0.523787715415
GO:0004449	isocitrate dehydrogenase (NAD+) activity	2	2	AFUB_012270,AFUB_072290,	100.0	25.8	inf	0.00149653632976	0.0111444194769	0.523787715415
GO:0004372	glycine hydroxymethyltransferase activity	2	2	AFUB_023840,AFUB_039810,	100.0	25.8	inf	0.00149653632976	0.0111444194769	0.523787715415
GO:0004815	aspartate-tRNA ligase activity	2	2	AFUB_002950,AFUB_019690,	100.0	25.8	inf	0.00149653632976	0.0111444194769	0.523787715415
GO:0016742	hydroxymethyl-, formyl- and related transferase activity	7	3	AFUB_023840,AFUB_039810,AFUB_064780,	42.9	11.06	18.81	0.00179340120019	0.0130768837514	0.627690420068
GO:0016853	isomerase activity	73	9	AFUB_006590,AFUB_012770,AFUB_020940,AFUB_030860,AFUB_059890,AFUB_065980,AFUB_072510,AFUB_077180,AFUB_078170,	12.3	3.18	3.58	0.00189450534584	0.0135321810417	0.663076871045
GO:0017111	nucleoside-triphosphatase activity	329	24	AFUB_001470,AFUB_002570,AFUB_002930,AFUB_003920,AFUB_018290,AFUB_021850,AFUB_030640,AFUB_032770,AFUB_036660,AFUB_038420,AFUB_040950,AFUB_043570,AFUB_050890,AFUB_055500,AFUB_056730,AFUB_058090,AFUB_059480,AFUB_064670,AFUB_064750,AFUB_065140,AFUB_066250,AFUB_083750,AFUB_095680,AFUB_096250,	7.3	1.88	2.05	0.00195732227525	0.0137012559267	0.685062796336
GO:0008135	translation factor activity, RNA binding	36	6	AFUB_004430,AFUB_009410,AFUB_010620,AFUB_021850,AFUB_043080,AFUB_053220,	16.7	4.3	5.06	0.0023365812872	0.0160353617749	0.81780345052
GO:0031177	phosphopantetheine binding	26	5	AFUB_009800,AFUB_016590,AFUB_057720,AFUB_068270,AFUB_078070,	19.2	4.96	6.0	0.00283223078334	0.0190630918109	0.991280774169
GO:0033218	amide binding	38	6	AFUB_009800,AFUB_016590,AFUB_057720,AFUB_064810,AFUB_068270,AFUB_078070,	15.8	4.07	4.74	0.00310430278843	0.0205001127538	1.0
GO:0019842	vitamin binding	110	11	AFUB_009800,AFUB_016590,AFUB_023840,AFUB_028130,AFUB_039810,AFUB_057720,AFUB_064810,AFUB_066240,AFUB_068270,AFUB_078070,AFUB_093320,	10.0	2.58	2.84	0.00340140706069	0.0220461568748	1.0
GO:0016836	hydro-lyase activity	40	6	AFUB_001810,AFUB_007190,AFUB_027020,AFUB_028880,AFUB_056420,AFUB_095870,	15.0	3.87	4.46	0.00404620321712	0.0257485659271	1.0
GO:0004075	biotin carboxylase activity	3	2	AFUB_024590,AFUB_064810,	66.7	17.2	49.99	0.00437449081013	0.0263977893715	1.0
GO:0140142	nucleocytoplasmic carrier activity	3	2	AFUB_015250,AFUB_031770,	66.7	17.2	49.99	0.00437449081013	0.0263977893715	1.0
GO:0070569	uridylyltransferase activity	3	2	AFUB_088400,AFUB_088730,	66.7	17.2	49.99	0.00437449081013	0.0263977893715	1.0
GO:0072341	modified amino acid binding	30	5	AFUB_009800,AFUB_016590,AFUB_057720,AFUB_068270,AFUB_078070,	16.7	4.3	5.04	0.00540839479048	0.0320836979096	1.0
GO:0016835	carbon-oxygen lyase activity	56	7	AFUB_001810,AFUB_007190,AFUB_007320,AFUB_027020,AFUB_028880,AFUB_056420,AFUB_095870,	12.5	3.23	3.62	0.00552804343384	0.0322469200307	1.0
GO:0015078	proton transmembrane transporter activity	45	6	AFUB_003920,AFUB_010230,AFUB_051280,AFUB_082100,AFUB_094490,AFUB_096250,	13.3	3.44	3.88	0.00730909124279	0.0419374087701	1.0
GO:0004312	fatty acid synthase activity	4	2	AFUB_043760,AFUB_043770,	50.0	12.9	24.99	0.00852536094115	0.0466230676469	1.0
GO:0016885	ligase activity, forming carbon-carbon bonds	4	2	AFUB_024590,AFUB_064810,	50.0	12.9	24.99	0.00852536094115	0.0466230676469	1.0
GO:0004043	L-aminoadipate-semialdehyde dehydrogenase activity	4	2	AFUB_057720,AFUB_068270,	50.0	12.9	24.99	0.00852536094115	0.0466230676469	1.0
GO:0042623	ATPase activity, coupled	143	12	AFUB_003920,AFUB_018290,AFUB_040950,AFUB_043570,AFUB_055500,AFUB_056730,AFUB_058090,AFUB_059480,AFUB_064750,AFUB_066250,AFUB_095680,AFUB_096250,	8.4	2.17	2.34	0.00926296106622	0.0498774826643	1.0
GO:0016879	ligase activity, forming carbon-nitrogen bonds	79	8	AFUB_021370,AFUB_024590,AFUB_040440,AFUB_047300,AFUB_064810,AFUB_069070,AFUB_070010,AFUB_095920,	10.1	2.61	2.85	0.0110278887506	0.0584812282226	1.0
GO:0043167	ion binding	1847	88	AFUB_001470,AFUB_001900,AFUB_002140,AFUB_002450,AFUB_002570,AFUB_002930,AFUB_002950,AFUB_003270,AFUB_003810,AFUB_004970,AFUB_005310,AFUB_006590,AFUB_007100,AFUB_009250,AFUB_009800,AFUB_010050,AFUB_010240,AFUB_012270,AFUB_012420,AFUB_012770,AFUB_013200,AFUB_014100,AFUB_016590,AFUB_018120,AFUB_018290,AFUB_018710,AFUB_019690,AFUB_021370,AFUB_021850,AFUB_022680,AFUB_023570,AFUB_023840,AFUB_024590,AFU…	4.8	1.23	1.37	0.0126642358763	0.0654922046495	1.0
GO:0051540	metal cluster binding	37	5	AFUB_001810,AFUB_007190,AFUB_027020,AFUB_056420,AFUB_058230,	13.5	3.49	3.93	0.0132817869444	0.0654922046495	1.0
GO:0051536	iron-sulfur cluster binding	37	5	AFUB_001810,AFUB_007190,AFUB_027020,AFUB_056420,AFUB_058230,	13.5	3.49	3.93	0.0132817869444	0.0654922046495	1.0
GO:0005200	structural constituent of cytoskeleton	5	2	AFUB_002930,AFUB_030640,	40.0	10.32	16.66	0.0138469232688	0.0654922046495	1.0
GO:0140104	molecular carrier activity	5	2	AFUB_015250,AFUB_031770,	40.0	10.32	16.66	0.0138469232688	0.0654922046495	1.0
GO:0008079	translation termination factor activity	5	2	AFUB_021850,AFUB_053220,	40.0	10.32	16.66	0.0138469232688	0.0654922046495	1.0
GO:0003849	3-deoxy-7-phosphoheptulonate synthase activity	5	2	AFUB_002490,AFUB_089600,	40.0	10.32	16.66	0.0138469232688	0.0654922046495	1.0
GO:0003747	translation release factor activity	5	2	AFUB_021850,AFUB_053220,	40.0	10.32	16.66	0.0138469232688	0.0654922046495	1.0
GO:0015077	monovalent inorganic cation transmembrane transporter activity	53	6	AFUB_003920,AFUB_010230,AFUB_051280,AFUB_082100,AFUB_094490,AFUB_096250,	11.3	2.92	3.22	0.0159437479733	0.0744041572089	1.0
GO:0008092	cytoskeletal protein binding	54	6	AFUB_012230,AFUB_029890,AFUB_032600,AFUB_042910,AFUB_076130,AFUB_083740,	11.1	2.87	3.15	0.0173733135014	0.0800086805986	1.0
GO:0016887	ATPase activity	159	12	AFUB_003920,AFUB_018290,AFUB_040950,AFUB_043570,AFUB_055500,AFUB_056730,AFUB_058090,AFUB_059480,AFUB_064750,AFUB_066250,AFUB_095680,AFUB_096250,	7.5	1.95	2.08	0.0201843345461	0.0858600726122	1.0
GO:0019238	cyclohydrolase activity	6	2	AFUB_014100,AFUB_064780,	33.3	8.6	12.49	0.0202429127458	0.0858600726122	1.0
GO:0016868	intramolecular transferase activity, phosphotransferases	6	2	AFUB_006590,AFUB_072510,	33.3	8.6	12.49	0.0202429127458	0.0858600726122	1.0
GO:0016616	oxidoreductase activity, acting on the CH-OH group of donors, NAD or NADP as acceptor	123	10	AFUB_002530,AFUB_012270,AFUB_014100,AFUB_018120,AFUB_020690,AFUB_040430,AFUB_040620,AFUB_053060,AFUB_072290,AFUB_073360,	8.1	2.1	2.24	0.0205938211888	0.0858600726122	1.0
GO:0016829	lyase activity	142	11	AFUB_001810,AFUB_007190,AFUB_007320,AFUB_023310,AFUB_024310,AFUB_027020,AFUB_027670,AFUB_028880,AFUB_056420,AFUB_064220,AFUB_095870,	7.7	2.0	2.13	0.0215472239014	0.0858600726122	1.0
GO:0016763	transferase activity, transferring pentosyl groups	16	3	AFUB_023310,AFUB_027050,AFUB_074680,	18.8	4.84	5.78	0.0221615932751	0.0858600726122	1.0
GO:0043492	ATPase activity, coupled to movement of substances	73	7	AFUB_003920,AFUB_055500,AFUB_056730,AFUB_058090,AFUB_059480,AFUB_066250,AFUB_096250,	9.6	2.47	2.68	0.0223313830847	0.0858600726122	1.0
GO:0042626	ATPase activity, coupled to transmembrane movement of substances	73	7	AFUB_003920,AFUB_055500,AFUB_056730,AFUB_058090,AFUB_059480,AFUB_066250,AFUB_096250,	9.6	2.47	2.68	0.0223313830847	0.0858600726122	1.0
GO:0015399	primary active transmembrane transporter activity	74	7	AFUB_003920,AFUB_055500,AFUB_056730,AFUB_058090,AFUB_059480,AFUB_066250,AFUB_096250,	9.5	2.44	2.64	0.0238793748265	0.0858600726122	1.0
GO:0015405	P-P-bond-hydrolysis-driven transmembrane transporter activity	74	7	AFUB_003920,AFUB_055500,AFUB_056730,AFUB_058090,AFUB_059480,AFUB_066250,AFUB_096250,	9.5	2.44	2.64	0.0238793748265	0.0858600726122	1.0
GO:0048037	cofactor binding	535	30	AFUB_001810,AFUB_002450,AFUB_002530,AFUB_007190,AFUB_009800,AFUB_012270,AFUB_014100,AFUB_016590,AFUB_021020,AFUB_023840,AFUB_026090,AFUB_027020,AFUB_028130,AFUB_039810,AFUB_040430,AFUB_040620,AFUB_042220,AFUB_053060,AFUB_053690,AFUB_056420,AFUB_057720,AFUB_058230,AFUB_064810,AFUB_066240,AFUB_068270,AFUB_069890,AFUB_072290,AFUB_073360,AFUB_078070,AFUB_093320,	5.6	1.45	1.54	0.0244033096233	0.0858600726122	1.0
GO:0008483	transaminase activity	17	3	AFUB_028130,AFUB_066240,AFUB_093320,	17.6	4.55	5.37	0.026156686045	0.0858600726122	1.0
GO:0016769	transferase activity, transferring nitrogenous groups	17	3	AFUB_028130,AFUB_066240,AFUB_093320,	17.6	4.55	5.37	0.026156686045	0.0858600726122	1.0
GO:0003746	translation elongation factor activity	7	2	AFUB_004430,AFUB_010620,	28.6	7.37	9.99	0.0276227173644	0.0858600726122	1.0
GO:0019843	rRNA binding	7	2	AFUB_008520,AFUB_042090,	28.6	7.37	9.99	0.0276227173644	0.0858600726122	1.0
GO:0015036	disulfide oxidoreductase activity	19	3	AFUB_005670,AFUB_059890,AFUB_069890,	15.8	4.07	4.69	0.035220677566	0.0858600726122	1.0
GO:0046961	proton-transporting ATPase activity, rotational mechanism	8	2	AFUB_003920,AFUB_096250,	25.0	6.45	8.33	0.0359010873594	0.0858600726122	1.0
GO:0003937	IMP cyclohydrolase activity	1	1	AFUB_064780,	100.0	25.8	inf	0.0387596899221	0.0858600726122	1.0
GO:0003989	acetyl-CoA carboxylase activity	1	1	AFUB_024590,	100.0	25.8	inf	0.0387596899221	0.0858600726122	1.0
GO:0003983	UTP:glucose-1-phosphate uridylyltransferase activity	1	1	AFUB_088400,	100.0	25.8	inf	0.0387596899221	0.0858600726122	1.0
GO:0004379	glycylpeptide N-tetradecanoyltransferase activity	1	1	AFUB_065170,	100.0	25.8	inf	0.0387596899221	0.0858600726122	1.0
GO:0003844	1,4-alpha-glucan branching enzyme activity	1	1	AFUB_058160,	100.0	25.8	inf	0.0387596899221	0.0858600726122	1.0
GO:0004409	homoaconitate hydratase activity	1	1	AFUB_056420,	100.0	25.8	inf	0.0387596899221	0.0858600726122	1.0
GO:0004832	valine-tRNA ligase activity	1	1	AFUB_082710,	100.0	25.8	inf	0.0387596899221	0.0858600726122	1.0
GO:0001965	G-protein alpha-subunit binding	1	1	AFUB_070060,	100.0	25.8	inf	0.0387596899221	0.0858600726122	1.0
GO:0097472	cyclin-dependent protein kinase activity	1	1	AFUB_073970,	100.0	25.8	inf	0.0387596899221	0.0858600726122	1.0
GO:0051748	UTP-monosaccharide-1-phosphate uridylyltransferase activity	1	1	AFUB_088400,	100.0	25.8	inf	0.0387596899221	0.0858600726122	1.0
GO:0004410	homocitrate synthase activity	1	1	AFUB_067560,	100.0	25.8	inf	0.0387596899221	0.0858600726122	1.0
GO:0008905	mannose-phosphate guanylyltransferase activity	1	1	AFUB_068530,	100.0	25.8	inf	0.0387596899221	0.0858600726122	1.0
GO:0051903	S-(hydroxymethyl)glutathione dehydrogenase activity	1	1	AFUB_018120,	100.0	25.8	inf	0.0387596899221	0.0858600726122	1.0
GO:0004413	homoserine kinase activity	1	1	AFUB_053360,	100.0	25.8	inf	0.0387596899221	0.0858600726122	1.0
GO:0044020	histone methyltransferase activity (H4-R3 specific)	1	1	AFUB_006570,	100.0	25.8	inf	0.0387596899221	0.0858600726122	1.0
GO:0004452	isopentenyl-diphosphate delta-isomerase activity	1	1	AFUB_077180,	100.0	25.8	inf	0.0387596899221	0.0858600726122	1.0
GO:0004814	arginine-tRNA ligase activity	1	1	AFUB_029660,	100.0	25.8	inf	0.0387596899221	0.0858600726122	1.0
GO:0004055	argininosuccinate synthase activity	1	1	AFUB_021370,	100.0	25.8	inf	0.0387596899221	0.0858600726122	1.0
GO:0004648	O-phospho-L-serine:2-oxoglutarate aminotransferase activity	1	1	AFUB_093320,	100.0	25.8	inf	0.0387596899221	0.0858600726122	1.0
GO:0004635	phosphoribosyl-AMP cyclohydrolase activity	1	1	AFUB_014100,	100.0	25.8	inf	0.0387596899221	0.0858600726122	1.0
GO:0004610	phosphoacetylglucosamine mutase activity	1	1	AFUB_006590,	100.0	25.8	inf	0.0387596899221	0.0858600726122	1.0
GO:0033293	monocarboxylic acid binding	1	1	AFUB_064810,	100.0	25.8	inf	0.0387596899221	0.0858600726122	1.0
GO:0004478	methionine adenosyltransferase activity	1	1	AFUB_010050,	100.0	25.8	inf	0.0387596899221	0.0858600726122	1.0
GO:0004475	mannose-1-phosphate guanylyltransferase activity	1	1	AFUB_068530,	100.0	25.8	inf	0.0387596899221	0.0858600726122	1.0
GO:0120013	intermembrane lipid transfer activity	1	1	AFUB_035370,	100.0	25.8	inf	0.0387596899221	0.0858600726122	1.0
GO:0017061	S-methyl-5-thioadenosine phosphorylase activity	1	1	AFUB_074680,	100.0	25.8	inf	0.0387596899221	0.0858600726122	1.0
GO:0004736	pyruvate carboxylase activity	1	1	AFUB_064810,	100.0	25.8	inf	0.0387596899221	0.0858600726122	1.0
GO:0004318	enoyl-[acyl-carrier-protein] reductase (NADH) activity	1	1	AFUB_043760,	100.0	25.8	inf	0.0387596899221	0.0858600726122	1.0
GO:0017110	nucleoside-diphosphatase activity	1	1	AFUB_011620,	100.0	25.8	inf	0.0387596899221	0.0858600726122	1.0
GO:0004352	glutamate dehydrogenase (NAD+) activity	1	1	AFUB_023080,	100.0	25.8	inf	0.0387596899221	0.0858600726122	1.0
GO:0004820	glycine-tRNA ligase activity	1	1	AFUB_053460,	100.0	25.8	inf	0.0387596899221	0.0858600726122	1.0
GO:0004587	ornithine-oxo-acid transaminase activity	1	1	AFUB_066240,	100.0	25.8	inf	0.0387596899221	0.0858600726122	1.0
GO:0004463	leukotriene-A4 hydrolase activity	1	1	AFUB_023570,	100.0	25.8	inf	0.0387596899221	0.0858600726122	1.0
GO:0004345	glucose-6-phosphate dehydrogenase activity	1	1	AFUB_040620,	100.0	25.8	inf	0.0387596899221	0.0858600726122	1.0
GO:0004333	fumarate hydratase activity	1	1	AFUB_095870,	100.0	25.8	inf	0.0387596899221	0.0858600726122	1.0
GO:0019107	myristoyltransferase activity	1	1	AFUB_065170,	100.0	25.8	inf	0.0387596899221	0.0858600726122	1.0
GO:0004170	dUTP diphosphatase activity	1	1	AFUB_003270,	100.0	25.8	inf	0.0387596899221	0.0858600726122	1.0
GO:0004382	guanosine-diphosphatase activity	1	1	AFUB_011620,	100.0	25.8	inf	0.0387596899221	0.0858600726122	1.0
GO:0004450	isocitrate dehydrogenase (NADP+) activity	1	1	AFUB_040430,	100.0	25.8	inf	0.0387596899221	0.0858600726122	1.0
GO:0004588	orotate phosphoribosyltransferase activity	1	1	AFUB_027050,	100.0	25.8	inf	0.0387596899221	0.0858600726122	1.0
GO:0004643	phosphoribosylaminoimidazolecarboxamide formyltransferase activity	1	1	AFUB_064780,	100.0	25.8	inf	0.0387596899221	0.0858600726122	1.0
GO:0009374	biotin binding	1	1	AFUB_064810,	100.0	25.8	inf	0.0387596899221	0.0858600726122	1.0
GO:0004693	cyclin-dependent protein serine/threonine kinase activity	1	1	AFUB_073970,	100.0	25.8	inf	0.0387596899221	0.0858600726122	1.0
GO:0004724	magnesium-dependent protein serine/threonine phosphatase activity	1	1	AFUB_021020,	100.0	25.8	inf	0.0387596899221	0.0858600726122	1.0
GO:0004073	aspartate-semialdehyde dehydrogenase activity	1	1	AFUB_042220,	100.0	25.8	inf	0.0387596899221	0.0858600726122	1.0
GO:0017057	6-phosphogluconolactonase activity	1	1	AFUB_003360,	100.0	25.8	inf	0.0387596899221	0.0858600726122	1.0
GO:0032051	clathrin light chain binding	1	1	AFUB_064800,	100.0	25.8	inf	0.0387596899221	0.0858600726122	1.0
GO:0004163	diphosphomevalonate decarboxylase activity	1	1	AFUB_064220,	100.0	25.8	inf	0.0387596899221	0.0858600726122	1.0
GO:0004615	phosphomannomutase activity	1	1	AFUB_072510,	100.0	25.8	inf	0.0387596899221	0.0858600726122	1.0
GO:0004791	thioredoxin-disulfide reductase activity	1	1	AFUB_069890,	100.0	25.8	inf	0.0387596899221	0.0858600726122	1.0
GO:0004636	phosphoribosyl-ATP diphosphatase activity	1	1	AFUB_014100,	100.0	25.8	inf	0.0387596899221	0.0858600726122	1.0
GO:0008603	cAMP-dependent protein kinase regulator activity	1	1	AFUB_039170,	100.0	25.8	inf	0.0387596899221	0.0858600726122	1.0
GO:0017089	glycolipid transporter activity	1	1	AFUB_035370,	100.0	25.8	inf	0.0387596899221	0.0858600726122	1.0
GO:0016149	translation release factor activity, codon specific	1	1	AFUB_053220,	100.0	25.8	inf	0.0387596899221	0.0858600726122	1.0
GO:0016208	AMP binding	1	1	AFUB_068120,	100.0	25.8	inf	0.0387596899221	0.0858600726122	1.0
GO:0004329	formate-tetrahydrofolate ligase activity	1	1	AFUB_040440,	100.0	25.8	inf	0.0387596899221	0.0858600726122	1.0
GO:0000107	imidazoleglycerol-phosphate synthase activity	1	1	AFUB_023310,	100.0	25.8	inf	0.0387596899221	0.0858600726122	1.0
GO:0003922	GMP synthase (glutamine-hydrolyzing) activity	1	1	AFUB_047300,	100.0	25.8	inf	0.0387596899221	0.0858600726122	1.0
GO:0003938	IMP dehydrogenase activity	1	1	AFUB_020690,	100.0	25.8	inf	0.0387596899221	0.0858600726122	1.0
GO:0003987	acetate-CoA ligase activity	1	1	AFUB_068120,	100.0	25.8	inf	0.0387596899221	0.0858600726122	1.0
GO:0061608	nuclear import signal receptor activity	1	1	AFUB_031770,	100.0	25.8	inf	0.0387596899221	0.0858600726122	1.0
GO:0051861	glycolipid binding	1	1	AFUB_035370,	100.0	25.8	inf	0.0387596899221	0.0858600726122	1.0
GO:0004018	N6-(1,2-dicarboxyethyl)AMP AMP-lyase (fumarate-forming) activity	1	1	AFUB_027670,	100.0	25.8	inf	0.0387596899221	0.0858600726122	1.0
GO:0004107	chorismate synthase activity	1	1	AFUB_007320,	100.0	25.8	inf	0.0387596899221	0.0858600726122	1.0
GO:0000906	6,7-dimethyl-8-ribityllumazine synthase activity	1	1	AFUB_072260,	100.0	25.8	inf	0.0387596899221	0.0858600726122	1.0
GO:0016614	oxidoreductase activity, acting on CH-OH group of donors	139	10	AFUB_002530,AFUB_012270,AFUB_014100,AFUB_018120,AFUB_020690,AFUB_040430,AFUB_040620,AFUB_053060,AFUB_072290,AFUB_073360,	7.2	1.86	1.96	0.0429207303229	0.0944795950505	1.0
Cellular Component
ID	Name	Bgd count	Result count	Result gene list	Pct of bgd	Fold enrichment	Odds ratio	P-value	Benjamini	Bonferroni
GO:0005737	cytoplasm	696	95	AFUB_001520,AFUB_001780,AFUB_001900,AFUB_002140,AFUB_002530,AFUB_002930,AFUB_002950,AFUB_003810,AFUB_004660,AFUB_004870,AFUB_005000,AFUB_006720,AFUB_007340,AFUB_008520,AFUB_008890,AFUB_009410,AFUB_009800,AFUB_010050,AFUB_010390,AFUB_010560,AFUB_010620,AFUB_011620,AFUB_013200,AFUB_013950,AFUB_015250,AFUB_015390,AFUB_018710,AFUB_019230,AFUB_019660,AFUB_019690,AFUB_020100,AFUB_020450,AFUB_021200,AFU…	13.6	3.52	5.71	4.40117e-20	7.83409e-18	7.83409e-18
GO:0005840	ribosome	114	36	AFUB_001520,AFUB_001780,AFUB_004660,AFUB_004870,AFUB_005000,AFUB_006720,AFUB_008520,AFUB_008890,AFUB_010560,AFUB_013950,AFUB_019230,AFUB_020100,AFUB_020450,AFUB_021200,AFUB_023440,AFUB_024460,AFUB_025080,AFUB_026240,AFUB_026290,AFUB_027590,AFUB_032040,AFUB_032560,AFUB_037910,AFUB_040630,AFUB_042090,AFUB_042210,AFUB_053890,AFUB_053970,AFUB_064830,AFUB_067880,AFUB_069150,AFUB_088030,AFUB_090030,AFU…	31.6	8.15	13.2	5.38733e-13	4.79472e-12	9.58944e-11
GO:0044444	cytoplasmic part	515	72	AFUB_001520,AFUB_001780,AFUB_001900,AFUB_002140,AFUB_002530,AFUB_002930,AFUB_003810,AFUB_004660,AFUB_004870,AFUB_005000,AFUB_006720,AFUB_007340,AFUB_008520,AFUB_008890,AFUB_009410,AFUB_009800,AFUB_010390,AFUB_010560,AFUB_010620,AFUB_011620,AFUB_013950,AFUB_015390,AFUB_019230,AFUB_019660,AFUB_020100,AFUB_020450,AFUB_021200,AFUB_023080,AFUB_023440,AFUB_024460,AFUB_025080,AFUB_026240,AFUB_026290,AFU…	14.0	3.61	5.26	1.74861e-12	1.03751e-10	3.11252e-10
GO:1990904	ribonucleoprotein complex	155	37	AFUB_001520,AFUB_001780,AFUB_004660,AFUB_004870,AFUB_005000,AFUB_006720,AFUB_008520,AFUB_008890,AFUB_010560,AFUB_013950,AFUB_019230,AFUB_020100,AFUB_020450,AFUB_021200,AFUB_023440,AFUB_024460,AFUB_025080,AFUB_026240,AFUB_026290,AFUB_027590,AFUB_031150,AFUB_032040,AFUB_032560,AFUB_037910,AFUB_040630,AFUB_042090,AFUB_042210,AFUB_053890,AFUB_053970,AFUB_064830,AFUB_067880,AFUB_069150,AFUB_088030,AFU…	23.9	6.16	8.95	5.896e-09	2.62372e-07	1.04949e-06
GO:0005622	intracellular	1838	135	AFUB_001470,AFUB_001520,AFUB_001780,AFUB_001810,AFUB_001900,AFUB_002140,AFUB_002530,AFUB_002570,AFUB_002930,AFUB_002950,AFUB_003810,AFUB_003920,AFUB_004660,AFUB_004870,AFUB_004970,AFUB_005000,AFUB_005310,AFUB_005320,AFUB_005980,AFUB_006720,AFUB_007340,AFUB_008520,AFUB_008890,AFUB_009410,AFUB_009800,AFUB_010050,AFUB_010390,AFUB_010560,AFUB_010620,AFUB_011620,AFUB_012270,AFUB_012420,AFUB_013200,AFU…	7.3	1.89	3.1	5.40926e-07	1.9257e-05	9.62849e-05
GO:0043232	intracellular non-membrane-bounded organelle	318	48	AFUB_001520,AFUB_001780,AFUB_002930,AFUB_004660,AFUB_004870,AFUB_005000,AFUB_005320,AFUB_006720,AFUB_008520,AFUB_008890,AFUB_010560,AFUB_013760,AFUB_013950,AFUB_019230,AFUB_020100,AFUB_020450,AFUB_021200,AFUB_023440,AFUB_024460,AFUB_025080,AFUB_026240,AFUB_026290,AFUB_027590,AFUB_030640,AFUB_032040,AFUB_032560,AFUB_035000,AFUB_037910,AFUB_040630,AFUB_042090,AFUB_042210,AFUB_042910,AFUB_053890,AFU…	15.1	3.89	5.22	7.37929e-07	0.000187645	0.000131351
GO:0043228	non-membrane-bounded organelle	318	48	AFUB_001520,AFUB_001780,AFUB_002930,AFUB_004660,AFUB_004870,AFUB_005000,AFUB_005320,AFUB_006720,AFUB_008520,AFUB_008890,AFUB_010560,AFUB_013760,AFUB_013950,AFUB_019230,AFUB_020100,AFUB_020450,AFUB_021200,AFUB_023440,AFUB_024460,AFUB_025080,AFUB_026240,AFUB_026290,AFUB_027590,AFUB_030640,AFUB_032040,AFUB_032560,AFUB_035000,AFUB_037910,AFUB_040630,AFUB_042090,AFUB_042210,AFUB_042910,AFUB_053890,AFU…	15.1	3.89	5.22	7.37929e-07	0.000187645	0.000131351
GO:0032991	protein-containing complex	632	69	AFUB_001520,AFUB_001780,AFUB_001900,AFUB_002140,AFUB_002530,AFUB_002930,AFUB_003810,AFUB_003920,AFUB_004660,AFUB_004870,AFUB_005000,AFUB_006720,AFUB_007340,AFUB_008520,AFUB_008890,AFUB_009410,AFUB_010230,AFUB_010390,AFUB_010560,AFUB_010620,AFUB_013950,AFUB_015250,AFUB_015390,AFUB_019230,AFUB_019660,AFUB_020100,AFUB_020450,AFUB_021200,AFUB_023440,AFUB_024460,AFUB_025080,AFUB_026240,AFUB_026290,AFU…	10.9	2.82	3.82	2.23163e-05	0.000496537	0.0039723
GO:0044464	cell part	2139	136	AFUB_001470,AFUB_001520,AFUB_001780,AFUB_001810,AFUB_001900,AFUB_002140,AFUB_002530,AFUB_002570,AFUB_002930,AFUB_002950,AFUB_003810,AFUB_003920,AFUB_004660,AFUB_004870,AFUB_004970,AFUB_005000,AFUB_005310,AFUB_005320,AFUB_005980,AFUB_006720,AFUB_007340,AFUB_008520,AFUB_008890,AFUB_009410,AFUB_009800,AFUB_010050,AFUB_010390,AFUB_010560,AFUB_010620,AFUB_011620,AFUB_012270,AFUB_012420,AFUB_013200,AFU…	6.4	1.64	2.5	0.152135	2.708	27.08
GO:0005623	cell	2139	136	AFUB_001470,AFUB_001520,AFUB_001780,AFUB_001810,AFUB_001900,AFUB_002140,AFUB_002530,AFUB_002570,AFUB_002930,AFUB_002950,AFUB_003810,AFUB_003920,AFUB_004660,AFUB_004870,AFUB_004970,AFUB_005000,AFUB_005310,AFUB_005320,AFUB_005980,AFUB_006720,AFUB_007340,AFUB_008520,AFUB_008890,AFUB_009410,AFUB_009800,AFUB_010050,AFUB_010390,AFUB_010560,AFUB_010620,AFUB_011620,AFUB_012270,AFUB_012420,AFUB_013200,AFU…	6.4	1.64	2.5	0.152135	2.708	27.08
GO:0044424	intracellular part	1536	109	AFUB_001520,AFUB_001780,AFUB_001900,AFUB_002140,AFUB_002530,AFUB_002930,AFUB_002950,AFUB_003810,AFUB_003920,AFUB_004660,AFUB_004870,AFUB_005000,AFUB_005320,AFUB_006720,AFUB_007340,AFUB_008520,AFUB_008890,AFUB_009410,AFUB_009800,AFUB_010050,AFUB_010390,AFUB_010560,AFUB_010620,AFUB_011620,AFUB_012420,AFUB_013200,AFUB_013760,AFUB_013950,AFUB_015250,AFUB_015390,AFUB_018710,AFUB_019230,AFUB_019660,AFU…	7.1	1.83	2.59	0.172027	0.278371	30.6208
GO:0005575	cellular component	2851	153	AFUB_001470,AFUB_001520,AFUB_001780,AFUB_001810,AFUB_001900,AFUB_002140,AFUB_002510,AFUB_002530,AFUB_002570,AFUB_002930,AFUB_002950,AFUB_003360,AFUB_003810,AFUB_003920,AFUB_004660,AFUB_004870,AFUB_004970,AFUB_005000,AFUB_005310,AFUB_005320,AFUB_005980,AFUB_006720,AFUB_007340,AFUB_008520,AFUB_008890,AFUB_009410,AFUB_009800,AFUB_010050,AFUB_010230,AFUB_010390,AFUB_010560,AFUB_010620,AFUB_011620,AFU…	5.4	1.38	2.05	271.03	40202.7	482433
GO:0030659	cytoplasmic vesicle membrane	12	7	AFUB_001900,AFUB_003810,AFUB_010390,AFUB_015390,AFUB_019660,AFUB_040260,AFUB_064800,	58.3	15.05	35.69	8113.19	80230.4	1.44415e+06
GO:0030662	coated vesicle membrane	12	7	AFUB_001900,AFUB_003810,AFUB_010390,AFUB_015390,AFUB_019660,AFUB_040260,AFUB_064800,	58.3	15.05	35.69	8113.19	80230.4	1.44415e+06
GO:0030120	vesicle coat	12	7	AFUB_001900,AFUB_003810,AFUB_010390,AFUB_015390,AFUB_019660,AFUB_040260,AFUB_064800,	58.3	15.05	35.69	8113.19	80230.4	1.44415e+06
GO:0030660	Golgi-associated vesicle membrane	12	7	AFUB_001900,AFUB_003810,AFUB_010390,AFUB_015390,AFUB_019660,AFUB_040260,AFUB_064800,	58.3	15.05	35.69	8113.19	80230.4	1.44415e+06
GO:0012506	vesicle membrane	12	7	AFUB_001900,AFUB_003810,AFUB_010390,AFUB_015390,AFUB_019660,AFUB_040260,AFUB_064800,	58.3	15.05	35.69	8113.19	80230.4	1.44415e+06
GO:0005798	Golgi-associated vesicle	12	7	AFUB_001900,AFUB_003810,AFUB_010390,AFUB_015390,AFUB_019660,AFUB_040260,AFUB_064800,	58.3	15.05	35.69	8113.19	80230.4	1.44415e+06
GO:0030135	coated vesicle	13	7	AFUB_001900,AFUB_003810,AFUB_010390,AFUB_015390,AFUB_019660,AFUB_040260,AFUB_064800,	53.8	13.89	29.74	16999.7	159260	3.02594e+06
GO:0044391	ribosomal subunit	25	9	AFUB_008890,AFUB_013950,AFUB_019230,AFUB_024460,AFUB_025080,AFUB_042090,AFUB_069150,AFUB_088030,AFUB_099140,	36.0	9.29	14.43	20287.3	180557	3.61115e+06
GO:0031982	vesicle	46	11	AFUB_001900,AFUB_003810,AFUB_009800,AFUB_010390,AFUB_015390,AFUB_019660,AFUB_038420,AFUB_040260,AFUB_064800,AFUB_065140,AFUB_078070,	23.9	6.17	8.11	95290.5	737466	0.000169617172778
GO:0031410	cytoplasmic vesicle	46	11	AFUB_001900,AFUB_003810,AFUB_009800,AFUB_010390,AFUB_015390,AFUB_019660,AFUB_038420,AFUB_040260,AFUB_064800,AFUB_065140,AFUB_078070,	23.9	6.17	8.11	95290.5	737466	0.000169617172778
GO:0097708	intracellular vesicle	46	11	AFUB_001900,AFUB_003810,AFUB_009800,AFUB_010390,AFUB_015390,AFUB_019660,AFUB_038420,AFUB_040260,AFUB_064800,AFUB_065140,AFUB_078070,	23.9	6.17	8.11	95290.5	737466	0.000169617172778
GO:0030663	COPI-coated vesicle membrane	5	4	AFUB_010390,AFUB_015390,AFUB_019660,AFUB_040260,	80.0	20.64	100.8	106895	65611.4	0.00190273071484
GO:0030137	COPI-coated vesicle	5	4	AFUB_010390,AFUB_015390,AFUB_019660,AFUB_040260,	80.0	20.64	100.8	106895	65611.4	0.00190273071484
GO:0030126	COPI vesicle coat	5	4	AFUB_010390,AFUB_015390,AFUB_019660,AFUB_040260,	80.0	20.64	100.8	106895	65611.4	0.00190273071484
GO:0048475	coated membrane	24	8	AFUB_001900,AFUB_003810,AFUB_010390,AFUB_015390,AFUB_019660,AFUB_026390,AFUB_040260,AFUB_064800,	33.3	8.6	12.78	195396	1.39122e+06	0.00034780453143
GO:0030117	membrane coat	24	8	AFUB_001900,AFUB_003810,AFUB_010390,AFUB_015390,AFUB_019660,AFUB_026390,AFUB_040260,AFUB_064800,	33.3	8.6	12.78	195396	1.39122e+06	0.00034780453143
GO:0005829	cytosol	45	10	AFUB_002140,AFUB_023080,AFUB_025080,AFUB_027020,AFUB_035000,AFUB_043760,AFUB_064220,AFUB_064810,AFUB_078170,AFUB_099140,	22.2	5.73	7.34	615319	4.21257e+06	0.00109526757153
GO:0043226	organelle	1230	74	AFUB_001520,AFUB_001780,AFUB_001900,AFUB_002930,AFUB_003810,AFUB_004660,AFUB_004870,AFUB_005000,AFUB_005320,AFUB_006720,AFUB_007340,AFUB_008520,AFUB_008890,AFUB_009800,AFUB_010390,AFUB_010560,AFUB_011620,AFUB_012420,AFUB_013760,AFUB_013950,AFUB_015250,AFUB_015390,AFUB_019230,AFUB_019660,AFUB_020100,AFUB_020450,AFUB_021200,AFUB_023440,AFUB_024460,AFUB_025080,AFUB_026240,AFUB_026290,AFUB_027590,AFU…	6.0	1.55	1.83	2.78989e+06	0.000160193693392	0.00496600449514
GO:0043229	intracellular organelle	1230	74	AFUB_001520,AFUB_001780,AFUB_001900,AFUB_002930,AFUB_003810,AFUB_004660,AFUB_004870,AFUB_005000,AFUB_005320,AFUB_006720,AFUB_007340,AFUB_008520,AFUB_008890,AFUB_009800,AFUB_010390,AFUB_010560,AFUB_011620,AFUB_012420,AFUB_013760,AFUB_013950,AFUB_015250,AFUB_015390,AFUB_019230,AFUB_019660,AFUB_020100,AFUB_020450,AFUB_021200,AFUB_023440,AFUB_024460,AFUB_025080,AFUB_026240,AFUB_026290,AFUB_027590,AFU…	6.0	1.55	1.83	2.78989e+06	0.000160193693392	0.00496600449514
GO:0098796	membrane protein complex	108	14	AFUB_001900,AFUB_003810,AFUB_003920,AFUB_010230,AFUB_010390,AFUB_015390,AFUB_019660,AFUB_026390,AFUB_028870,AFUB_040260,AFUB_064800,AFUB_082100,AFUB_094490,AFUB_096250,	13.0	3.34	3.85	6.43675e+06	0.000358044221497	0.0114574150879
GO:0044445	cytosolic part	13	5	AFUB_002140,AFUB_025080,AFUB_027020,AFUB_043760,AFUB_099140,	38.5	9.92	15.8	8.37835e+06	0.000451923088434	0.0149134619183
GO:0015934	large ribosomal subunit	14	5	AFUB_013950,AFUB_024460,AFUB_025080,AFUB_069150,AFUB_099140,	35.7	9.21	14.04	0.000126228540164	0.0006608435338	0.0224686801492
GO:0044433	cytoplasmic vesicle part	31	7	AFUB_001900,AFUB_003810,AFUB_010390,AFUB_015390,AFUB_019660,AFUB_040260,AFUB_064800,	22.6	5.83	7.41	0.000142938718672	0.000726945483534	0.0254430919237
GO:0016469	proton-transporting two-sector ATPase complex	24	6	AFUB_003920,AFUB_010230,AFUB_028870,AFUB_082100,AFUB_094490,AFUB_096250,	25.0	6.45	8.45	0.000238487535384	0.0011791883694	0.0424507812983
GO:0031090	organelle membrane	98	12	AFUB_001900,AFUB_003810,AFUB_010390,AFUB_011620,AFUB_015390,AFUB_019660,AFUB_040260,AFUB_051280,AFUB_063980,AFUB_064800,AFUB_082100,AFUB_094490,	12.2	3.16	3.58	0.000369062514333	0.00177548993382	0.0656931275512
GO:0098588	bounding membrane of organelle	59	9	AFUB_001900,AFUB_003810,AFUB_010390,AFUB_011620,AFUB_015390,AFUB_019660,AFUB_040260,AFUB_063980,AFUB_064800,	15.3	3.94	4.59	0.000393109104391	0.00184140580478	0.0699734205816
GO:0098805	whole membrane	48	8	AFUB_001900,AFUB_003810,AFUB_010390,AFUB_015390,AFUB_019660,AFUB_040260,AFUB_063980,AFUB_064800,	16.7	4.3	5.09	0.000447091786932	0.00204057277113	0.079582338074
GO:0015935	small ribosomal subunit	11	4	AFUB_008890,AFUB_019230,AFUB_042090,AFUB_088030,	36.4	9.38	14.39	0.000586206480715	0.00254499398945	0.104344753567
GO:0033178	proton-transporting two-sector ATPase complex, catalytic domain	11	4	AFUB_003920,AFUB_010230,AFUB_028870,AFUB_096250,	36.4	9.38	14.39	0.000586206480715	0.00254499398945	0.104344753567
GO:0044446	intracellular organelle part	524	35	AFUB_001900,AFUB_002930,AFUB_003810,AFUB_005320,AFUB_008890,AFUB_010390,AFUB_011620,AFUB_013760,AFUB_013950,AFUB_015250,AFUB_015390,AFUB_019230,AFUB_019660,AFUB_024460,AFUB_025080,AFUB_028240,AFUB_030640,AFUB_035000,AFUB_040260,AFUB_042090,AFUB_042910,AFUB_051280,AFUB_059130,AFUB_059370,AFUB_063980,AFUB_064800,AFUB_069150,AFUB_073970,AFUB_076040,AFUB_076130,AFUB_082100,AFUB_083740,AFUB_088030,AFU…	6.7	1.72	1.9	0.0009313169633	0.00385521905738	0.165774419467
GO:0044422	organelle part	524	35	AFUB_001900,AFUB_002930,AFUB_003810,AFUB_005320,AFUB_008890,AFUB_010390,AFUB_011620,AFUB_013760,AFUB_013950,AFUB_015250,AFUB_015390,AFUB_019230,AFUB_019660,AFUB_024460,AFUB_025080,AFUB_028240,AFUB_030640,AFUB_035000,AFUB_040260,AFUB_042090,AFUB_042910,AFUB_051280,AFUB_059130,AFUB_059370,AFUB_063980,AFUB_064800,AFUB_069150,AFUB_073970,AFUB_076040,AFUB_076130,AFUB_082100,AFUB_083740,AFUB_088030,AFU…	6.7	1.72	1.9	0.0009313169633	0.00385521905738	0.165774419467
GO:0044431	Golgi apparatus part	33	6	AFUB_010390,AFUB_011620,AFUB_015390,AFUB_019660,AFUB_040260,AFUB_064800,	18.2	4.69	5.62	0.00146427401276	0.00579094492819	0.260640774271
GO:0022625	cytosolic large ribosomal subunit	2	2	AFUB_025080,AFUB_099140,	100.0	25.8	inf	0.00149653632976	0.00579094492819	0.266383466697
GO:0022626	cytosolic ribosome	2	2	AFUB_025080,AFUB_099140,	100.0	25.8	inf	0.00149653632976	0.00579094492819	0.266383466697
GO:0061645	endocytic patch	7	3	AFUB_035000,AFUB_042910,AFUB_083740,	42.9	11.06	18.81	0.00179340120019	0.00638450827269	0.319225413634
GO:0030133	transport vesicle	7	3	AFUB_001900,AFUB_003810,AFUB_064800,	42.9	11.06	18.81	0.00179340120019	0.00638450827269	0.319225413634
GO:0030479	actin cortical patch	7	3	AFUB_035000,AFUB_042910,AFUB_083740,	42.9	11.06	18.81	0.00179340120019	0.00638450827269	0.319225413634
GO:0030658	transport vesicle membrane	7	3	AFUB_001900,AFUB_003810,AFUB_064800,	42.9	11.06	18.81	0.00179340120019	0.00638450827269	0.319225413634
GO:0030864	cortical actin cytoskeleton	8	3	AFUB_035000,AFUB_042910,AFUB_083740,	37.5	9.67	15.05	0.00278760737878	0.0095421944889	0.496194113423
GO:0030863	cortical cytoskeleton	8	3	AFUB_035000,AFUB_042910,AFUB_083740,	37.5	9.67	15.05	0.00278760737878	0.0095421944889	0.496194113423
GO:0015629	actin cytoskeleton	27	5	AFUB_035000,AFUB_042910,AFUB_059130,AFUB_076130,AFUB_083740,	18.5	4.78	5.73	0.00336782464161	0.0113108072869	0.599472786206
GO:0005794	Golgi apparatus	42	6	AFUB_010390,AFUB_011620,AFUB_015390,AFUB_019660,AFUB_040260,AFUB_064800,	14.3	3.69	4.21	0.00518447976271	0.01708958144	0.922837397762
GO:0030134	COPII-coated ER to Golgi transport vesicle	4	2	AFUB_001900,AFUB_003810,	50.0	12.9	24.99	0.00852536094115	0.0261640387504	1.0
GO:0012507	ER to Golgi transport vesicle membrane	4	2	AFUB_001900,AFUB_003810,	50.0	12.9	24.99	0.00852536094115	0.0261640387504	1.0
GO:0005769	early endosome	4	2	AFUB_038420,AFUB_065140,	50.0	12.9	24.99	0.00852536094115	0.0261640387504	1.0
GO:0030127	COPII vesicle coat	4	2	AFUB_001900,AFUB_003810,	50.0	12.9	24.99	0.00852536094115	0.0261640387504	1.0
GO:0045259	proton-transporting ATP synthase complex	12	3	AFUB_003920,AFUB_082100,AFUB_094490,	25.0	6.45	8.35	0.00975999165708	0.029207537681	1.0
GO:0012505	endomembrane system	180	14	AFUB_001900,AFUB_003810,AFUB_010390,AFUB_011620,AFUB_015250,AFUB_015390,AFUB_019660,AFUB_028240,AFUB_038420,AFUB_040260,AFUB_059890,AFUB_064800,AFUB_065140,AFUB_076040,	7.8	2.01	2.16	0.00984523742055	0.029207537681	1.0
GO:0033180	proton-transporting V-type ATPase, V1 domain	5	2	AFUB_010230,AFUB_028870,	40.0	10.32	16.66	0.0138469232688	0.0397540700297	1.0
GO:0000276	mitochondrial proton-transporting ATP synthase complex, coupling factor F(o)	5	2	AFUB_082100,AFUB_094490,	40.0	10.32	16.66	0.0138469232688	0.0397540700297	1.0
GO:0044430	cytoskeletal part	102	9	AFUB_002930,AFUB_005320,AFUB_030640,AFUB_035000,AFUB_042910,AFUB_059130,AFUB_073970,AFUB_076130,AFUB_083740,	8.8	2.28	2.45	0.0169564279887	0.0479086378092	1.0
GO:0005856	cytoskeleton	104	9	AFUB_002930,AFUB_005320,AFUB_030640,AFUB_035000,AFUB_042910,AFUB_059130,AFUB_073970,AFUB_076130,AFUB_083740,	8.7	2.23	2.4	0.0190338884358	0.052938002212	1.0
GO:0005770	late endosome	6	2	AFUB_038420,AFUB_065140,	33.3	8.6	12.49	0.0202429127458	0.0545945222539	1.0
GO:0005753	mitochondrial proton-transporting ATP synthase complex	6	2	AFUB_082100,AFUB_094490,	33.3	8.6	12.49	0.0202429127458	0.0545945222539	1.0
GO:0045263	proton-transporting ATP synthase complex, coupling factor F(o)	7	2	AFUB_082100,AFUB_094490,	28.6	7.37	9.99	0.0276227173644	0.0733857267293	1.0
GO:0005952	cAMP-dependent protein kinase complex	1	1	AFUB_039170,	100.0	25.8	inf	0.0387596899221	0.0971721803681	1.0
GO:0005832	chaperonin-containing T-complex	1	1	AFUB_002140,	100.0	25.8	inf	0.0387596899221	0.0971721803681	1.0
GO:0071439	clathrin complex	1	1	AFUB_064800,	100.0	25.8	inf	0.0387596899221	0.0971721803681	1.0
GO:0009349	riboflavin synthase complex	1	1	AFUB_072260,	100.0	25.8	inf	0.0387596899221	0.0971721803681	1.0
GO:0044448	cell cortex part	20	3	AFUB_035000,AFUB_042910,AFUB_083740,	15.0	3.87	4.42	0.0402826845105	0.0982235320941	1.0
GO:0005730	nucleolus	20	3	AFUB_005320,AFUB_013760,AFUB_076040,	15.0	3.87	4.42	0.0402826845105	0.0982235320941	1.0

## Sheet: Cneo_Afum
Biological Process
ID	Name	Bgd count	Result count	Result gene list	Pct of bgd	Fold enrichment	Odds ratio	P-value	Benjamini	Bonferroni
GO:0019538	protein metabolic process	666	27	AFUB_004150,AFUB_004610,AFUB_006320,AFUB_007300,AFUB_007510,AFUB_011390,AFUB_015480,AFUB_018600,AFUB_019350,AFUB_027890,AFUB_027920,AFUB_028180,AFUB_032730,AFUB_038060,AFUB_038510,AFUB_043610,AFUB_053500,AFUB_055900,AFUB_059110,AFUB_063110,AFUB_067820,AFUB_082190,AFUB_082650,AFUB_083000,AFUB_089650,AFUB_099170,AFUB_100220,	4.1	2.16	2.56	7.76645e+06	0.028091075923	0.0462880188728
GO:0044267	cellular protein metabolic process	562	24	AFUB_004610,AFUB_006320,AFUB_007300,AFUB_007510,AFUB_011390,AFUB_015480,AFUB_018600,AFUB_019350,AFUB_027890,AFUB_027920,AFUB_028180,AFUB_032730,AFUB_038060,AFUB_043610,AFUB_053500,AFUB_055900,AFUB_059110,AFUB_063110,AFUB_067820,AFUB_082190,AFUB_082650,AFUB_083000,AFUB_099170,AFUB_100220,	4.3	2.28	2.66	9.42654e+06	0.028091075923	0.056182151846
GO:0016310	phosphorylation	169	10	AFUB_006320,AFUB_007300,AFUB_015480,AFUB_018600,AFUB_027890,AFUB_038060,AFUB_038380,AFUB_053500,AFUB_068420,AFUB_099170,	5.9	3.15	3.5	0.00120528866577	0.196866938246	0.718352044798
GO:1901564	organonitrogen compound metabolic process	1146	35	AFUB_004150,AFUB_004610,AFUB_004900,AFUB_006320,AFUB_007300,AFUB_007510,AFUB_008100,AFUB_011390,AFUB_015480,AFUB_018600,AFUB_019350,AFUB_027890,AFUB_027920,AFUB_028180,AFUB_032730,AFUB_036620,AFUB_038060,AFUB_038510,AFUB_043610,AFUB_053500,AFUB_055650,AFUB_055900,AFUB_059110,AFUB_063110,AFUB_067820,AFUB_067870,AFUB_067920,AFUB_068420,AFUB_082190,AFUB_082650,AFUB_083000,AFUB_089650,AFUB_090040,AFU…	3.1	1.63	1.91	0.00157349905928	0.196866938246	0.937805439329
GO:0043412	macromolecule modification	346	15	AFUB_006320,AFUB_007300,AFUB_007510,AFUB_015480,AFUB_018600,AFUB_027890,AFUB_028180,AFUB_032730,AFUB_038060,AFUB_043610,AFUB_053500,AFUB_070600,AFUB_083000,AFUB_099170,AFUB_100220,	4.3	2.31	2.56	0.00193140729942	0.196866938246	1.0
GO:0036211	protein modification process	317	14	AFUB_006320,AFUB_007300,AFUB_007510,AFUB_015480,AFUB_018600,AFUB_027890,AFUB_028180,AFUB_032730,AFUB_038060,AFUB_043610,AFUB_053500,AFUB_083000,AFUB_099170,AFUB_100220,	4.4	2.35	2.6	0.00231219558343	0.196866938246	1.0
GO:0006464	cellular protein modification process	317	14	AFUB_006320,AFUB_007300,AFUB_007510,AFUB_015480,AFUB_018600,AFUB_027890,AFUB_028180,AFUB_032730,AFUB_038060,AFUB_043610,AFUB_053500,AFUB_083000,AFUB_099170,AFUB_100220,	4.4	2.35	2.6	0.00231219558343	0.196866938246	1.0
GO:0070370	cellular heat acclimation	5	2	AFUB_038060,AFUB_082650,	40.0	21.32	35.44	0.00336363152744	0.220637854615	1.0
GO:0010286	heat acclimation	5	2	AFUB_038060,AFUB_082650,	40.0	21.32	35.44	0.00336363152744	0.220637854615	1.0
GO:0006468	protein phosphorylation	135	8	AFUB_006320,AFUB_007300,AFUB_015480,AFUB_018600,AFUB_027890,AFUB_038060,AFUB_053500,AFUB_099170,	5.9	3.16	3.46	0.00370197742643	0.220637854615	1.0
GO:0006613	cotranslational protein targeting to membrane	8	2	AFUB_016210,AFUB_052380,	25.0	13.33	17.71	0.00907676247101	0.385543972198	1.0
GO:0006614	SRP-dependent cotranslational protein targeting to membrane	8	2	AFUB_016210,AFUB_052380,	25.0	13.33	17.71	0.00907676247101	0.385543972198	1.0
GO:0009628	response to abiotic stimulus	69	5	AFUB_015480,AFUB_038060,AFUB_041130,AFUB_082650,AFUB_100220,	7.2	3.86	4.22	0.00923872224433	0.385543972198	1.0
GO:0043603	cellular amide metabolic process	304	12	AFUB_004610,AFUB_004900,AFUB_011390,AFUB_019350,AFUB_027920,AFUB_036620,AFUB_055900,AFUB_059110,AFUB_063110,AFUB_067820,AFUB_082190,AFUB_100220,	3.9	2.1	2.28	0.0112998992316	0.385543972198	1.0
GO:0006796	phosphate-containing compound metabolic process	380	14	AFUB_006010,AFUB_006320,AFUB_007300,AFUB_008170,AFUB_015480,AFUB_018600,AFUB_027890,AFUB_038060,AFUB_038380,AFUB_053500,AFUB_067870,AFUB_067920,AFUB_068420,AFUB_099170,	3.7	1.96	2.13	0.01131683403	0.385543972198	1.0
GO:0006612	protein targeting to membrane	9	2	AFUB_016210,AFUB_052380,	22.2	11.85	15.18	0.0115277910066	0.385543972198	1.0
GO:0043605	cellular amide catabolic process	9	2	AFUB_004900,AFUB_036620,	22.2	11.85	15.18	0.0115277910066	0.385543972198	1.0
GO:0006793	phosphorus metabolic process	382	14	AFUB_006010,AFUB_006320,AFUB_007300,AFUB_008170,AFUB_015480,AFUB_018600,AFUB_027890,AFUB_038060,AFUB_038380,AFUB_053500,AFUB_067870,AFUB_067920,AFUB_068420,AFUB_099170,	3.7	1.95	2.12	0.0118151448606	0.385543972198	1.0
GO:0072599	establishment of protein localization to endoplasmic reticulum	10	2	AFUB_016210,AFUB_052380,	20.0	10.66	13.28	0.0142342539318	0.385543972198	1.0
GO:0045047	protein targeting to ER	10	2	AFUB_016210,AFUB_052380,	20.0	10.66	13.28	0.0142342539318	0.385543972198	1.0
GO:0070972	protein localization to endoplasmic reticulum	11	2	AFUB_016210,AFUB_052380,	18.2	9.69	11.8	0.0171858674845	0.385543972198	1.0
GO:0006412	translation	177	8	AFUB_004610,AFUB_011390,AFUB_019350,AFUB_027920,AFUB_055900,AFUB_059110,AFUB_063110,AFUB_067820,	4.5	2.41	2.58	0.0177742980534	0.385543972198	1.0
GO:0015812	gamma-aminobutyric acid transport	1	1	AFUB_041130,	100.0	53.31	inf	0.0187596899224	0.385543972198	1.0
GO:0034356	NAD biosynthesis via nicotinamide riboside salvage pathway	1	1	AFUB_067920,	100.0	53.31	inf	0.0187596899224	0.385543972198	1.0
GO:0006592	ornithine biosynthetic process	1	1	AFUB_055650,	100.0	53.31	inf	0.0187596899224	0.385543972198	1.0
GO:0005980	glycogen catabolic process	1	1	AFUB_002520,	100.0	53.31	inf	0.0187596899224	0.385543972198	1.0
GO:0048280	vesicle fusion with Golgi apparatus	1	1	AFUB_013210,	100.0	53.31	inf	0.0187596899224	0.385543972198	1.0
GO:0006906	vesicle fusion	1	1	AFUB_013210,	100.0	53.31	inf	0.0187596899224	0.385543972198	1.0
GO:0000169	activation of MAPK activity involved in osmosensory signaling pathway	1	1	AFUB_015480,	100.0	53.31	inf	0.0187596899224	0.385543972198	1.0
GO:0006518	peptide metabolic process	228	9	AFUB_004610,AFUB_011390,AFUB_019350,AFUB_027920,AFUB_055900,AFUB_059110,AFUB_063110,AFUB_067820,AFUB_082190,	3.9	2.1	2.24	0.0269825177553	0.395598280536	1.0
GO:0090150	establishment of protein localization to membrane	14	2	AFUB_016210,AFUB_052380,	14.3	7.62	8.85	0.0274130879479	0.395598280536	1.0
GO:0072657	protein localization to membrane	14	2	AFUB_016210,AFUB_052380,	14.3	7.62	8.85	0.0274130879479	0.395598280536	1.0
GO:0031505	fungal-type cell wall organization	36	3	AFUB_027890,AFUB_083000,AFUB_093760,	8.3	4.44	4.85	0.0293302258736	0.395598280536	1.0
GO:0071214	cellular response to abiotic stimulus	38	3	AFUB_015480,AFUB_041130,AFUB_100220,	7.9	4.21	4.57	0.033736188409	0.395598280536	1.0
GO:0104004	cellular response to environmental stimulus	38	3	AFUB_015480,AFUB_041130,AFUB_100220,	7.9	4.21	4.57	0.033736188409	0.395598280536	1.0
GO:0071489	cellular response to red or far red light	2	1	AFUB_100220,	50.0	26.65	52.73	0.0371703082383	0.395598280536	1.0
GO:0071712	ER-associated misfolded protein catabolic process	2	1	AFUB_082650,	50.0	26.65	52.73	0.0371703082383	0.395598280536	1.0
GO:0090174	organelle membrane fusion	2	1	AFUB_013210,	50.0	26.65	52.73	0.0371703082383	0.395598280536	1.0
GO:0006591	ornithine metabolic process	2	1	AFUB_055650,	50.0	26.65	52.73	0.0371703082383	0.395598280536	1.0
GO:0051125	regulation of actin nucleation	2	1	AFUB_009090,	50.0	26.65	52.73	0.0371703082383	0.395598280536	1.0
GO:0071491	cellular response to red light	2	1	AFUB_100220,	50.0	26.65	52.73	0.0371703082383	0.395598280536	1.0
GO:0036503	ERAD pathway	2	1	AFUB_082650,	50.0	26.65	52.73	0.0371703082383	0.395598280536	1.0
GO:0009583	detection of light stimulus	2	1	AFUB_100220,	50.0	26.65	52.73	0.0371703082383	0.395598280536	1.0
GO:0040031	snRNA modification	2	1	AFUB_070600,	50.0	26.65	52.73	0.0371703082383	0.395598280536	1.0
GO:0006122	mitochondrial electron transport, ubiquinol to cytochrome c	2	1	AFUB_068420,	50.0	26.65	52.73	0.0371703082383	0.395598280536	1.0
GO:0009582	detection of abiotic stimulus	2	1	AFUB_100220,	50.0	26.65	52.73	0.0371703082383	0.395598280536	1.0
GO:0009639	response to red or far red light	2	1	AFUB_100220,	50.0	26.65	52.73	0.0371703082383	0.395598280536	1.0
GO:0010114	response to red light	2	1	AFUB_100220,	50.0	26.65	52.73	0.0371703082383	0.395598280536	1.0
GO:0051606	detection of stimulus	2	1	AFUB_100220,	50.0	26.65	52.73	0.0371703082383	0.395598280536	1.0
GO:0031120	snRNA pseudouridine synthesis	2	1	AFUB_070600,	50.0	26.65	52.73	0.0371703082383	0.395598280536	1.0
GO:0019627	urea metabolic process	2	1	AFUB_004900,	50.0	26.65	52.73	0.0371703082383	0.395598280536	1.0
GO:0009581	detection of external stimulus	2	1	AFUB_100220,	50.0	26.65	52.73	0.0371703082383	0.395598280536	1.0
GO:0018298	protein-chromophore linkage	2	1	AFUB_100220,	50.0	26.65	52.73	0.0371703082383	0.395598280536	1.0
GO:0009584	detection of visible light	2	1	AFUB_100220,	50.0	26.65	52.73	0.0371703082383	0.395598280536	1.0
GO:0043419	urea catabolic process	2	1	AFUB_004900,	50.0	26.65	52.73	0.0371703082383	0.395598280536	1.0
GO:0006836	neurotransmitter transport	2	1	AFUB_041130,	50.0	26.65	52.73	0.0371703082383	0.395598280536	1.0
GO:0071852	fungal-type cell wall organization or biogenesis	42	3	AFUB_027890,AFUB_083000,AFUB_093760,	7.1	3.81	4.1	0.0435163821757	0.402111366543	1.0
GO:0032970	regulation of actin filament-based process	19	2	AFUB_009090,AFUB_061740,	10.5	5.61	6.24	0.0484827645613	0.402111366543	1.0
GO:0032956	regulation of actin cytoskeleton organization	19	2	AFUB_009090,AFUB_061740,	10.5	5.61	6.24	0.0484827645613	0.402111366543	1.0
Molecular Function
ID	Name	Bgd count	Result count	Result gene list	Pct of bgd	Fold enrichment	Odds ratio	P-value	Benjamini	Bonferroni
GO:0015299	solute:proton antiporter activity	9	4	AFUB_004600,AFUB_032820,AFUB_072980,AFUB_080860,	44.4	23.69	43.24	1.38102e+06	0.00151912284578	0.00303824569156
GO:0015298	solute:cation antiporter activity	9	4	AFUB_004600,AFUB_032820,AFUB_072980,AFUB_080860,	44.4	23.69	43.24	1.38102e+06	0.00151912284578	0.00303824569156
GO:0015297	antiporter activity	14	4	AFUB_004600,AFUB_032820,AFUB_072980,AFUB_080860,	28.6	15.23	21.6	0.000102002707885	0.00748019857822	0.0224405957347
GO:0015291	secondary active transmembrane transporter activity	30	5	AFUB_004600,AFUB_005390,AFUB_032820,AFUB_072980,AFUB_080860,	16.7	8.88	10.87	0.000209331287613	0.0115132208187	0.0460528832748
GO:0016301	kinase activity	213	12	AFUB_006320,AFUB_007300,AFUB_015480,AFUB_018600,AFUB_027890,AFUB_038060,AFUB_038380,AFUB_053500,AFUB_058300,AFUB_067920,AFUB_099170,AFUB_100220,	5.6	3.0	3.36	0.000605426221707	0.0266387537551	0.133193768775
GO:0005198	structural molecule activity	140	9	AFUB_004610,AFUB_011390,AFUB_019350,AFUB_027920,AFUB_055900,AFUB_059110,AFUB_063110,AFUB_067820,AFUB_068110,	6.4	3.43	3.8	0.00119006257301	0.0378314371327	0.261813766063
GO:0003735	structural constituent of ribosome	113	8	AFUB_004610,AFUB_011390,AFUB_019350,AFUB_027920,AFUB_055900,AFUB_059110,AFUB_063110,AFUB_067820,	7.1	3.77	4.2	0.00120372754513	0.0378314371327	0.264820059929
GO:0015078	proton transmembrane transporter activity	45	5	AFUB_004600,AFUB_027090,AFUB_032820,AFUB_072980,AFUB_080860,	11.1	5.92	6.78	0.00143410486345	0.0390624381775	0.31550306996
GO:0004672	protein kinase activity	146	9	AFUB_006320,AFUB_007300,AFUB_015480,AFUB_018600,AFUB_027890,AFUB_038060,AFUB_053500,AFUB_099170,AFUB_100220,	6.2	3.29	3.63	0.00159800883453	0.0390624381775	0.351561943597
GO:0015491	cation:cation antiporter activity	4	2	AFUB_004600,AFUB_032820,	50.0	26.65	53.17	0.00204324551015	0.040864910203	0.449514012233
GO:0099516	ion antiporter activity	4	2	AFUB_004600,AFUB_032820,	50.0	26.65	53.17	0.00204324551015	0.040864910203	0.449514012233
GO:0015077	monovalent inorganic cation transmembrane transporter activity	53	5	AFUB_004600,AFUB_027090,AFUB_032820,AFUB_072980,AFUB_080860,	9.4	5.03	5.64	0.00299020830681	0.0510263698012	0.657845827499
GO:0140096	catalytic activity, acting on a protein	399	16	AFUB_004150,AFUB_006320,AFUB_007300,AFUB_007510,AFUB_015480,AFUB_018600,AFUB_024480,AFUB_027890,AFUB_032730,AFUB_038060,AFUB_038510,AFUB_043610,AFUB_053500,AFUB_082190,AFUB_099170,AFUB_100220,	4.0	2.14	2.37	0.00301519457916	0.0510263698012	0.663342807415
GO:0016773	phosphotransferase activity, alcohol group as acceptor	203	10	AFUB_006320,AFUB_007300,AFUB_015480,AFUB_018600,AFUB_027890,AFUB_038060,AFUB_053500,AFUB_067920,AFUB_099170,AFUB_100220,	4.9	2.63	2.86	0.00462644597573	0.0727012939044	1.0
GO:0008312	7S RNA binding	6	2	AFUB_016210,AFUB_052380,	33.3	17.77	26.58	0.00498363966269	0.0730933817195	1.0
GO:0016772	transferase activity, transferring phosphorus-containing groups	341	13	AFUB_006320,AFUB_007300,AFUB_015480,AFUB_018600,AFUB_027890,AFUB_038060,AFUB_038380,AFUB_053500,AFUB_058300,AFUB_067870,AFUB_067920,AFUB_099170,AFUB_100220,	3.8	2.03	2.2	0.0111476048721	0.0959798089053	1.0
GO:0016740	transferase activity	799	24	AFUB_002520,AFUB_006320,AFUB_007300,AFUB_015480,AFUB_018060,AFUB_018600,AFUB_027890,AFUB_032730,AFUB_038060,AFUB_038380,AFUB_043610,AFUB_053500,AFUB_055650,AFUB_058300,AFUB_065340,AFUB_067870,AFUB_067920,AFUB_068390,AFUB_083000,AFUB_087800,AFUB_090040,AFUB_099170,AFUB_100150,AFUB_100220,	3.0	1.6	1.77	0.0122710779221	0.0959798089053	1.0
GO:0022804	active transmembrane transporter activity	104	6	AFUB_004600,AFUB_005390,AFUB_027090,AFUB_032820,AFUB_072980,AFUB_080860,	5.8	3.08	3.32	0.0131222049332	0.0959798089053	1.0
GO:0004674	protein serine/threonine kinase activity	53	4	AFUB_006320,AFUB_007300,AFUB_027890,AFUB_038060,	7.5	4.02	4.38	0.0170148478477	0.0959798089053	1.0
GO:0004631	phosphomevalonate kinase activity	1	1	AFUB_058300,	100.0	53.31	inf	0.0187596899224	0.0959798089053	1.0
GO:0031517	red light photoreceptor activity	1	1	AFUB_100220,	100.0	53.31	inf	0.0187596899224	0.0959798089053	1.0
GO:0004135	amylo-alpha-1,6-glucosidase activity	1	1	AFUB_002520,	100.0	53.31	inf	0.0187596899224	0.0959798089053	1.0
GO:0004310	farnesyl-diphosphate farnesyltransferase activity	1	1	AFUB_087800,	100.0	53.31	inf	0.0187596899224	0.0959798089053	1.0
GO:0004691	cAMP-dependent protein kinase activity	1	1	AFUB_027890,	100.0	53.31	inf	0.0187596899224	0.0959798089053	1.0
GO:0004708	MAP kinase kinase activity	1	1	AFUB_015480,	100.0	53.31	inf	0.0187596899224	0.0959798089053	1.0
GO:0004719	protein-L-isoaspartate (D-aspartate) O-methyltransferase activity	1	1	AFUB_043610,	100.0	53.31	inf	0.0187596899224	0.0959798089053	1.0
GO:0016901	oxidoreductase activity, acting on the CH-OH group of donors, quinone or similar compound as acceptor	1	1	AFUB_008170,	100.0	53.31	inf	0.0187596899224	0.0959798089053	1.0
GO:0008271	secondary active sulfate transmembrane transporter activity	1	1	AFUB_005390,	100.0	53.31	inf	0.0187596899224	0.0959798089053	1.0
GO:0004690	cyclic nucleotide-dependent protein kinase activity	1	1	AFUB_027890,	100.0	53.31	inf	0.0187596899224	0.0959798089053	1.0
GO:0004133	glycogen debranching enzyme activity	1	1	AFUB_002520,	100.0	53.31	inf	0.0187596899224	0.0959798089053	1.0
GO:0004368	glycerol-3-phosphate dehydrogenase (quinone) activity	1	1	AFUB_008170,	100.0	53.31	inf	0.0187596899224	0.0959798089053	1.0
GO:0004358	glutamate N-acetyltransferase activity	1	1	AFUB_055650,	100.0	53.31	inf	0.0187596899224	0.0959798089053	1.0
GO:0004655	porphobilinogen synthase activity	1	1	AFUB_008100,	100.0	53.31	inf	0.0187596899224	0.0959798089053	1.0
GO:0004134	4-alpha-glucanotransferase activity	1	1	AFUB_002520,	100.0	53.31	inf	0.0187596899224	0.0959798089053	1.0
GO:0004712	protein serine/threonine/tyrosine kinase activity	1	1	AFUB_015480,	100.0	53.31	inf	0.0187596899224	0.0959798089053	1.0
GO:0005519	cytoskeletal regulatory protein binding	1	1	AFUB_009090,	100.0	53.31	inf	0.0187596899224	0.0959798089053	1.0
GO:0009881	photoreceptor activity	1	1	AFUB_100220,	100.0	53.31	inf	0.0187596899224	0.0959798089053	1.0
GO:0009883	red or far-red light photoreceptor activity	1	1	AFUB_100220,	100.0	53.31	inf	0.0187596899224	0.0959798089053	1.0
GO:0019788	NEDD8 transferase activity	1	1	AFUB_032730,	100.0	53.31	inf	0.0187596899224	0.0959798089053	1.0
GO:0003879	ATP phosphoribosyltransferase activity	1	1	AFUB_090040,	100.0	53.31	inf	0.0187596899224	0.0959798089053	1.0
GO:0070290	N-acylphosphatidylethanolamine-specific phospholipase D activity	1	1	AFUB_036180,	100.0	53.31	inf	0.0187596899224	0.0959798089053	1.0
GO:0050262	ribosylnicotinamide kinase activity	1	1	AFUB_067920,	100.0	53.31	inf	0.0187596899224	0.0959798089053	1.0
GO:0004037	allantoicase activity	1	1	AFUB_036620,	100.0	53.31	inf	0.0187596899224	0.0959798089053	1.0
GO:0004713	protein tyrosine kinase activity	60	4	AFUB_015480,AFUB_018600,AFUB_053500,AFUB_099170,	6.7	3.55	3.83	0.0256519306576	0.128259653288	1.0
GO:0015368	calcium:cation antiporter activity	2	1	AFUB_004600,	50.0	26.65	52.73	0.0371703082383	0.154291845518	1.0
GO:0009039	urease activity	2	1	AFUB_004900,	50.0	26.65	52.73	0.0371703082383	0.154291845518	1.0
GO:0004311	farnesyltranstransferase activity	2	1	AFUB_087800,	50.0	26.65	52.73	0.0371703082383	0.154291845518	1.0
GO:0010340	carboxyl-O-methyltransferase activity	2	1	AFUB_043610,	50.0	26.65	52.73	0.0371703082383	0.154291845518	1.0
GO:0015385	sodium:proton antiporter activity	2	1	AFUB_032820,	50.0	26.65	52.73	0.0371703082383	0.154291845518	1.0
GO:0005451	monovalent cation:proton antiporter activity	2	1	AFUB_032820,	50.0	26.65	52.73	0.0371703082383	0.154291845518	1.0
GO:0051998	protein carboxyl O-methyltransferase activity	2	1	AFUB_043610,	50.0	26.65	52.73	0.0371703082383	0.154291845518	1.0
GO:0015369	calcium:proton antiporter activity	2	1	AFUB_004600,	50.0	26.65	52.73	0.0371703082383	0.154291845518	1.0
GO:0051139	metal ion:proton antiporter activity	2	1	AFUB_004600,	50.0	26.65	52.73	0.0371703082383	0.154291845518	1.0
Cellular Component
ID	Name	Bgd count	Result count	Result gene list	Pct of bgd	Fold enrichment	Odds ratio	P-value	Benjamini	Bonferroni
GO:1990904	ribonucleoprotein complex	155	13	AFUB_004610,AFUB_011390,AFUB_016210,AFUB_019350,AFUB_027920,AFUB_036870,AFUB_041030,AFUB_052380,AFUB_055900,AFUB_059110,AFUB_063110,AFUB_067820,AFUB_070600,	8.4	4.47	5.24	562749	0.000658416503313	0.000658416503313
GO:0005840	ribosome	114	9	AFUB_004610,AFUB_011390,AFUB_019350,AFUB_027920,AFUB_041030,AFUB_055900,AFUB_059110,AFUB_063110,AFUB_067820,	7.9	4.21	4.76	0.000264798884083	0.00779764311817	0.0309814694377
GO:0043228	non-membrane-bounded organelle	318	16	AFUB_004610,AFUB_009090,AFUB_011390,AFUB_019350,AFUB_027920,AFUB_038890,AFUB_041030,AFUB_055900,AFUB_059110,AFUB_063110,AFUB_064190,AFUB_066040,AFUB_067820,AFUB_068110,AFUB_070600,AFUB_098260,	5.0	2.68	3.04	0.00026658608951	0.00779764311817	0.0311905724727
GO:0043232	intracellular non-membrane-bounded organelle	318	16	AFUB_004610,AFUB_009090,AFUB_011390,AFUB_019350,AFUB_027920,AFUB_038890,AFUB_041030,AFUB_055900,AFUB_059110,AFUB_063110,AFUB_064190,AFUB_066040,AFUB_067820,AFUB_068110,AFUB_070600,AFUB_098260,	5.0	2.68	3.04	0.00026658608951	0.00779764311817	0.0311905724727
GO:0044444	cytoplasmic part	515	19	AFUB_004610,AFUB_008170,AFUB_009090,AFUB_009930,AFUB_011390,AFUB_013210,AFUB_016210,AFUB_019350,AFUB_027920,AFUB_038060,AFUB_041030,AFUB_041520,AFUB_052380,AFUB_055790,AFUB_055900,AFUB_059110,AFUB_063110,AFUB_067820,AFUB_082190,	3.7	1.97	2.19	0.00314782932084	0.0736592061077	0.368296030539
GO:0005737	cytoplasm	696	23	AFUB_004610,AFUB_008170,AFUB_009090,AFUB_009930,AFUB_011390,AFUB_013210,AFUB_015120,AFUB_016210,AFUB_019350,AFUB_027920,AFUB_038060,AFUB_041030,AFUB_041520,AFUB_052380,AFUB_055790,AFUB_055900,AFUB_059110,AFUB_063110,AFUB_067820,AFUB_082190,AFUB_083800,AFUB_090040,AFUB_100220,	3.3	1.76	1.97	0.00463420378037	0.0832979772193	0.542201842304
GO:0048500	signal recognition particle	6	2	AFUB_016210,AFUB_052380,	33.3	17.77	26.58	0.00498363966269	0.0832979772193	0.583085840535
GO:0032991	protein-containing complex	632	21	AFUB_004610,AFUB_008170,AFUB_011390,AFUB_016210,AFUB_019150,AFUB_019350,AFUB_027090,AFUB_027920,AFUB_036870,AFUB_038890,AFUB_041030,AFUB_052380,AFUB_055900,AFUB_059110,AFUB_063110,AFUB_064190,AFUB_067820,AFUB_068110,AFUB_070600,AFUB_082190,AFUB_093760,	3.3	1.77	1.97	0.00648265189666	0.0948087839886	0.758470271909
GO:0000139	Golgi membrane	8	2	AFUB_009930,AFUB_013210,	25.0	13.33	17.71	0.00907676247101	0.117997912123	1.0
GO:0031429	box H/ACA snoRNP complex	1	1	AFUB_070600,	100.0	53.31	inf	0.0187596899224	0.182906976743	1.0
GO:0072588	box H/ACA RNP complex	1	1	AFUB_070600,	100.0	53.31	inf	0.0187596899224	0.182906976743	1.0
GO:0030015	CCR4-NOT core complex	1	1	AFUB_019150,	100.0	53.31	inf	0.0187596899224	0.182906976743	1.0
GO:0098791	Golgi subcompartment	12	2	AFUB_009930,AFUB_013210,	16.7	8.88	10.62	0.0203726383212	0.183353744891	1.0
GO:0005622	intracellular	1838	44	AFUB_004610,AFUB_007200,AFUB_008170,AFUB_009090,AFUB_009930,AFUB_009970,AFUB_011390,AFUB_013210,AFUB_015120,AFUB_015430,AFUB_016210,AFUB_019150,AFUB_019350,AFUB_024480,AFUB_027920,AFUB_036700,AFUB_036870,AFUB_038060,AFUB_038380,AFUB_038760,AFUB_038890,AFUB_040670,AFUB_041030,AFUB_041520,AFUB_052380,AFUB_053160,AFUB_055790,AFUB_055900,AFUB_059110,AFUB_061740,AFUB_063110,AFUB_064190,AFUB_065340,AFU…	2.4	1.28	1.44	0.0354892924588	0.255819180228	1.0
GO:0005955	calcineurin complex	2	1	AFUB_093760,	50.0	26.65	52.73	0.0371703082383	0.255819180228	1.0
GO:0044452	nucleolar part	2	1	AFUB_070600,	50.0	26.65	52.73	0.0371703082383	0.255819180228	1.0
GO:0030014	CCR4-NOT complex	2	1	AFUB_019150,	50.0	26.65	52.73	0.0371703082383	0.255819180228	1.0
GO:0005794	Golgi apparatus	42	3	AFUB_009930,AFUB_013210,AFUB_041520,	7.1	3.81	4.1	0.0435163821757	0.25851523081	1.0

## Sheet: Hcap_Afum
Biological Process
ID	Name	Bgd count	Result count	Result gene list	Pct of bgd	Fold enrichment	Odds ratio	P-value	Benjamini	Bonferroni
GO:0006570	tyrosine metabolic process	5	3	AFUB_021270,AFUB_021290,AFUB_026250,	60.0	28.46	71.19	8.89124e+06	0.0520137776824	0.0520137776824
GO:0006552	leucine catabolic process	2	2	AFUB_056440,AFUB_056470,	100.0	47.43	inf	0.000441388064487	0.129106008862	0.258212017725
GO:0009081	branched-chain amino acid metabolic process	20	4	AFUB_003960,AFUB_029830,AFUB_056440,AFUB_056470,	20.0	9.49	11.93	0.000704712850146	0.130313866971	0.412257017335
GO:0006572	tyrosine catabolic process	3	2	AFUB_021270,AFUB_021290,	66.7	31.62	94.22	0.00130581865978	0.130313866971	0.763903915969
GO:0009083	branched-chain amino acid catabolic process	3	2	AFUB_056440,AFUB_056470,	66.7	31.62	94.22	0.00130581865978	0.130313866971	0.763903915969
GO:0006012	galactose metabolic process	11	3	AFUB_036480,AFUB_038850,AFUB_096220,	27.3	12.93	17.78	0.00133655248175	0.130313866971	0.781883201826
GO:0009063	cellular amino acid catabolic process	44	5	AFUB_021270,AFUB_021290,AFUB_056440,AFUB_056470,AFUB_065270,	11.4	5.39	6.14	0.00217219424772	0.181533376416	1.0
GO:0051188	cofactor biosynthetic process	104	7	AFUB_023720,AFUB_024510,AFUB_031200,AFUB_053800,AFUB_055280,AFUB_069000,AFUB_094660,	6.7	3.19	3.48	0.00617052004668	0.308372093022	1.0
GO:0044281	small molecule metabolic process	670	24	AFUB_000440,AFUB_003960,AFUB_018300,AFUB_021270,AFUB_021290,AFUB_023720,AFUB_024510,AFUB_026250,AFUB_029830,AFUB_031200,AFUB_036480,AFUB_038850,AFUB_056440,AFUB_056470,AFUB_058860,AFUB_065270,AFUB_067710,AFUB_069000,AFUB_079650,AFUB_092960,AFUB_094660,AFUB_096220,AFUB_098610,AFUB_101470,	3.6	1.7	1.88	0.00631206937262	0.308372093022	1.0
GO:0070647	protein modification by small protein conjugation or removal	36	4	AFUB_015450,AFUB_023410,AFUB_053660,AFUB_064430,	11.1	5.27	5.95	0.00660272614923	0.308372093022	1.0
GO:1901606	alpha-amino acid catabolic process	38	4	AFUB_021270,AFUB_021290,AFUB_056440,AFUB_056470,	10.5	4.99	5.6	0.00801043633128	0.308372093022	1.0
GO:0006551	leucine metabolic process	7	2	AFUB_056440,AFUB_056470,	28.6	13.55	18.83	0.0086466022658	0.308372093022	1.0
GO:0042168	heme metabolic process	7	2	AFUB_053800,AFUB_055280,	28.6	13.55	18.83	0.0086466022658	0.308372093022	1.0
GO:0006783	heme biosynthetic process	7	2	AFUB_053800,AFUB_055280,	28.6	13.55	18.83	0.0086466022658	0.308372093022	1.0
GO:0006520	cellular amino acid metabolic process	199	10	AFUB_003960,AFUB_021270,AFUB_021290,AFUB_026250,AFUB_029830,AFUB_056440,AFUB_056470,AFUB_058860,AFUB_065270,AFUB_067710,	5.0	2.38	2.57	0.00906894192225	0.308372093022	1.0
GO:0009072	aromatic amino acid family metabolic process	42	4	AFUB_021270,AFUB_021290,AFUB_026250,AFUB_067710,	9.5	4.52	5.0	0.0113866707924	0.308372093022	1.0
GO:1901564	organonitrogen compound metabolic process	1146	35	AFUB_003960,AFUB_015450,AFUB_018300,AFUB_021270,AFUB_021290,AFUB_023360,AFUB_023410,AFUB_023720,AFUB_024510,AFUB_026250,AFUB_029830,AFUB_031200,AFUB_038940,AFUB_043130,AFUB_053660,AFUB_053800,AFUB_054260,AFUB_055280,AFUB_056360,AFUB_056440,AFUB_056470,AFUB_058860,AFUB_059750,AFUB_064000,AFUB_064430,AFUB_064680,AFUB_065270,AFUB_065380,AFUB_067710,AFUB_069000,AFUB_073300,AFUB_086110,AFUB_092960,AFU…	3.1	1.45	1.62	0.0119931119253	0.308372093022	1.0
GO:0044283	small molecule biosynthetic process	277	12	AFUB_000440,AFUB_003960,AFUB_018300,AFUB_021270,AFUB_023720,AFUB_024510,AFUB_026250,AFUB_029830,AFUB_079650,AFUB_094660,AFUB_096220,AFUB_101470,	4.3	2.05	2.21	0.0136173155811	0.308372093022	1.0
GO:0006778	porphyrin-containing compound metabolic process	9	2	AFUB_053800,AFUB_055280,	22.2	10.54	13.45	0.0144185548567	0.308372093022	1.0
GO:0006779	porphyrin-containing compound biosynthetic process	9	2	AFUB_053800,AFUB_055280,	22.2	10.54	13.45	0.0144185548567	0.308372093022	1.0
GO:0046148	pigment biosynthetic process	26	3	AFUB_021270,AFUB_053800,AFUB_055280,	11.5	5.47	6.17	0.0167249003878	0.308372093022	1.0
GO:0019439	aromatic compound catabolic process	72	5	AFUB_000440,AFUB_021270,AFUB_021290,AFUB_051630,AFUB_079650,	6.9	3.29	3.56	0.017529388347	0.308372093022	1.0
GO:0042278	purine nucleoside metabolic process	10	2	AFUB_031200,AFUB_101470,	20.0	9.49	11.76	0.0177763904602	0.308372093022	1.0
GO:0042364	water-soluble vitamin biosynthetic process	27	3	AFUB_018300,AFUB_024510,AFUB_094660,	11.1	5.27	5.91	0.0185308968349	0.308372093022	1.0
GO:0009110	vitamin biosynthetic process	27	3	AFUB_018300,AFUB_024510,AFUB_094660,	11.1	5.27	5.91	0.0185308968349	0.308372093022	1.0
GO:1901565	organonitrogen compound catabolic process	159	8	AFUB_015450,AFUB_021270,AFUB_021290,AFUB_023410,AFUB_056440,AFUB_056470,AFUB_064430,AFUB_065270,	5.0	2.39	2.55	0.0187700611568	0.308372093022	1.0
GO:0006508	proteolysis	160	8	AFUB_015450,AFUB_023410,AFUB_064000,AFUB_064430,AFUB_064680,AFUB_065380,AFUB_073300,AFUB_086110,	5.0	2.37	2.53	0.0194172287733	0.308372093022	1.0
GO:0006766	vitamin metabolic process	28	3	AFUB_018300,AFUB_024510,AFUB_094660,	10.7	5.08	5.67	0.0204409848097	0.308372093022	1.0
GO:0006767	water-soluble vitamin metabolic process	28	3	AFUB_018300,AFUB_024510,AFUB_094660,	10.7	5.08	5.67	0.0204409848097	0.308372093022	1.0
GO:1901358	beta-D-galactofuranose biosynthetic process	1	1	AFUB_096220,	100.0	47.43	inf	0.0210852713177	0.308372093022	1.0
GO:0006190	inosine salvage	1	1	AFUB_101470,	100.0	47.43	inf	0.0210852713177	0.308372093022	1.0
GO:0046949	fatty-acyl-CoA biosynthetic process	1	1	AFUB_069000,	100.0	47.43	inf	0.0210852713177	0.308372093022	1.0
GO:1901356	beta-D-galactofuranose metabolic process	1	1	AFUB_096220,	100.0	47.43	inf	0.0210852713177	0.308372093022	1.0
GO:0046102	inosine metabolic process	1	1	AFUB_101470,	100.0	47.43	inf	0.0210852713177	0.308372093022	1.0
GO:0006571	tyrosine biosynthetic process	1	1	AFUB_026250,	100.0	47.43	inf	0.0210852713177	0.308372093022	1.0
GO:0046369	galactose biosynthetic process	1	1	AFUB_096220,	100.0	47.43	inf	0.0210852713177	0.308372093022	1.0
GO:0030301	cholesterol transport	1	1	AFUB_076030,	100.0	47.43	inf	0.0210852713177	0.308372093022	1.0
GO:0006971	hypotonic response	1	1	AFUB_072440,	100.0	47.43	inf	0.0210852713177	0.308372093022	1.0
GO:0046103	inosine biosynthetic process	1	1	AFUB_101470,	100.0	47.43	inf	0.0210852713177	0.308372093022	1.0
GO:0035337	fatty-acyl-CoA metabolic process	1	1	AFUB_069000,	100.0	47.43	inf	0.0210852713177	0.308372093022	1.0
GO:0044282	small molecule catabolic process	106	6	AFUB_021270,AFUB_021290,AFUB_038850,AFUB_056440,AFUB_056470,AFUB_065270,	5.7	2.68	2.87	0.0240660778555	0.342283759717	1.0
GO:0034404	nucleobase-containing small molecule biosynthetic process	30	3	AFUB_000440,AFUB_079650,AFUB_101470,	10.0	4.74	5.25	0.0245742186464	0.342283759717	1.0
GO:0009082	branched-chain amino acid biosynthetic process	12	2	AFUB_003960,AFUB_029830,	16.7	7.9	9.41	0.0253646844688	0.345077684052	1.0
GO:0042440	pigment metabolic process	31	3	AFUB_021270,AFUB_053800,AFUB_055280,	9.7	4.59	5.06	0.0267973498777	0.348736506054	1.0
GO:0019318	hexose metabolic process	32	3	AFUB_036480,AFUB_038850,AFUB_096220,	9.4	4.45	4.89	0.0291245610694	0.348736506054	1.0
GO:1901361	organic cyclic compound catabolic process	83	5	AFUB_000440,AFUB_021270,AFUB_021290,AFUB_051630,AFUB_079650,	6.0	2.86	3.05	0.0303242809772	0.348736506054	1.0
GO:0046395	carboxylic acid catabolic process	83	5	AFUB_021270,AFUB_021290,AFUB_056440,AFUB_056470,AFUB_065270,	6.0	2.86	3.05	0.0303242809772	0.348736506054	1.0
GO:0016054	organic acid catabolic process	83	5	AFUB_021270,AFUB_021290,AFUB_056440,AFUB_056470,AFUB_065270,	6.0	2.86	3.05	0.0303242809772	0.348736506054	1.0
GO:0033014	tetrapyrrole biosynthetic process	14	2	AFUB_053800,AFUB_055280,	14.3	6.78	7.84	0.0340269220965	0.348736506054	1.0
GO:0033013	tetrapyrrole metabolic process	14	2	AFUB_053800,AFUB_055280,	14.3	6.78	7.84	0.0340269220965	0.348736506054	1.0
GO:0046128	purine ribonucleoside metabolic process	14	2	AFUB_031200,AFUB_101470,	14.3	6.78	7.84	0.0340269220965	0.348736506054	1.0
GO:0009116	nucleoside metabolic process	34	3	AFUB_031200,AFUB_092960,AFUB_101470,	8.8	4.18	4.57	0.0340895937332	0.348736506054	1.0
GO:0051186	cofactor metabolic process	147	7	AFUB_023720,AFUB_024510,AFUB_031200,AFUB_053800,AFUB_055280,AFUB_069000,AFUB_094660,	4.8	2.26	2.39	0.0352677920017	0.348736506054	1.0
GO:1901657	glycosyl compound metabolic process	35	3	AFUB_031200,AFUB_092960,AFUB_101470,	8.6	4.07	4.43	0.0367262779287	0.348736506054	1.0
GO:1901605	alpha-amino acid metabolic process	118	6	AFUB_021270,AFUB_021290,AFUB_026250,AFUB_056440,AFUB_056470,AFUB_058860,	5.1	2.41	2.56	0.0379728895888	0.348736506054	1.0
GO:0043174	nucleoside salvage	2	1	AFUB_101470,	50.0	23.71	46.76	0.0417291545706	0.348736506054	1.0
GO:0080120	CAAX-box protein maturation	2	1	AFUB_064680,	50.0	23.71	46.76	0.0417291545706	0.348736506054	1.0
GO:0009611	response to wounding	2	1	AFUB_056360,	50.0	23.71	46.76	0.0417291545706	0.348736506054	1.0
GO:0015918	sterol transport	2	1	AFUB_076030,	50.0	23.71	46.76	0.0417291545706	0.348736506054	1.0
GO:0045901	positive regulation of translational elongation	2	1	AFUB_056360,	50.0	23.71	46.76	0.0417291545706	0.348736506054	1.0
GO:0045727	positive regulation of translation	2	1	AFUB_056360,	50.0	23.71	46.76	0.0417291545706	0.348736506054	1.0
GO:0045905	positive regulation of translational termination	2	1	AFUB_056360,	50.0	23.71	46.76	0.0417291545706	0.348736506054	1.0
GO:0015850	organic hydroxy compound transport	2	1	AFUB_076030,	50.0	23.71	46.76	0.0417291545706	0.348736506054	1.0
GO:1900699	negative regulation of o-orsellinic acid biosynthetic process	2	1	AFUB_057190,	50.0	23.71	46.76	0.0417291545706	0.348736506054	1.0
GO:0071586	CAAX-box protein processing	2	1	AFUB_064680,	50.0	23.71	46.76	0.0417291545706	0.348736506054	1.0
GO:0043243	positive regulation of protein complex disassembly	2	1	AFUB_056360,	50.0	23.71	46.76	0.0417291545706	0.348736506054	1.0
GO:1900698	regulation of o-orsellinic acid biosynthetic process	2	1	AFUB_057190,	50.0	23.71	46.76	0.0417291545706	0.348736506054	1.0
GO:0006449	regulation of translational termination	2	1	AFUB_056360,	50.0	23.71	46.76	0.0417291545706	0.348736506054	1.0
GO:0009095	aromatic amino acid family biosynthetic process, prephenate pathway	2	1	AFUB_026250,	50.0	23.71	46.76	0.0417291545706	0.348736506054	1.0
GO:0006166	purine ribonucleoside salvage	2	1	AFUB_101470,	50.0	23.71	46.76	0.0417291545706	0.348736506054	1.0
GO:0009119	ribonucleoside metabolic process	16	2	AFUB_031200,AFUB_101470,	12.5	5.93	6.72	0.0436616174526	0.34989104397	1.0
GO:0009074	aromatic amino acid family catabolic process	16	2	AFUB_021270,AFUB_021290,	12.5	5.93	6.72	0.0436616174526	0.34989104397	1.0
GO:0016579	protein deubiquitination	16	2	AFUB_015450,AFUB_023410,	12.5	5.93	6.72	0.0436616174526	0.34989104397	1.0
Molecular Function
ID	Name	Bgd count	Result count	Result gene list	Pct of bgd	Fold enrichment	Odds ratio	P-value	Benjamini	Bonferroni
GO:0003868	4-hydroxyphenylpyruvate dioxygenase activity	2	2	AFUB_021270,AFUB_067710,	100.0	47.43	inf	0.000441388064487	0.0357524332235	0.10725729967
GO:0004485	methylcrotonoyl-CoA carboxylase activity	2	2	AFUB_056440,AFUB_056470,	100.0	47.43	inf	0.000441388064487	0.0357524332235	0.10725729967
GO:0004160	dihydroxy-acid dehydratase activity	2	2	AFUB_003960,AFUB_029830,	100.0	47.43	inf	0.000441388064487	0.0357524332235	0.10725729967
GO:0016421	CoA carboxylase activity	3	2	AFUB_056440,AFUB_056470,	66.7	31.62	94.22	0.00130581865978	0.0649564506132	0.317313934326
GO:0008235	metalloexopeptidase activity	11	3	AFUB_064000,AFUB_073300,AFUB_086110,	27.3	12.93	17.78	0.00133655248175	0.0649564506132	0.324782253066
GO:0016885	ligase activity, forming carbon-carbon bonds	4	2	AFUB_056440,AFUB_056470,	50.0	23.71	47.1	0.0025755139478	0.104308314886	0.625849889316
GO:0016701	oxidoreductase activity, acting on single donors with incorporation of molecular oxygen	30	4	AFUB_021270,AFUB_021290,AFUB_025690,AFUB_067710,	13.3	6.32	7.33	0.00338604886877	0.117544267873	0.822809875111
GO:0008237	metallopeptidase activity	33	4	AFUB_064000,AFUB_064680,AFUB_073300,AFUB_086110,	12.1	5.75	6.57	0.00481539337002	0.124968803176	1.0
GO:0016620	oxidoreductase activity, acting on the aldehyde or oxo group of donors, NAD or NADP as acceptor	38	4	AFUB_041900,AFUB_065270,AFUB_069770,AFUB_083480,	10.5	4.99	5.6	0.00801043633128	0.124968803176	1.0
GO:0004177	aminopeptidase activity	22	3	AFUB_064000,AFUB_073300,AFUB_086110,	13.6	6.47	7.47	0.0105307331663	0.124968803176	1.0
GO:0004843	thiol-dependent ubiquitin-specific protease activity	8	2	AFUB_015450,AFUB_023410,	25.0	11.86	15.69	0.0113703975537	0.124968803176	1.0
GO:0008238	exopeptidase activity	43	4	AFUB_023410,AFUB_064000,AFUB_073300,AFUB_086110,	9.3	4.41	4.88	0.0123537121766	0.124968803176	1.0
GO:0016702	oxidoreductase activity, acting on single donors with incorporation of molecular oxygen, incorporation of two atoms of oxygen	24	3	AFUB_021270,AFUB_021290,AFUB_067710,	12.5	5.93	6.76	0.0134233454395	0.124968803176	1.0
GO:0016903	oxidoreductase activity, acting on the aldehyde or oxo group of donors	45	4	AFUB_041900,AFUB_065270,AFUB_069770,AFUB_083480,	8.9	4.22	4.64	0.014441999861	0.124968803176	1.0
GO:0005096	GTPase activator activity	10	2	AFUB_066220,AFUB_073790,	20.0	9.49	11.76	0.0177763904602	0.124968803176	1.0
GO:0004325	ferrochelatase activity	1	1	AFUB_055280,	100.0	47.43	inf	0.0210852713177	0.124968803176	1.0
GO:0050483	IMP 5'-nucleotidase activity	1	1	AFUB_101470,	100.0	47.43	inf	0.0210852713177	0.124968803176	1.0
GO:0097157	pre-mRNA intronic binding	1	1	AFUB_098670,	100.0	47.43	inf	0.0210852713177	0.124968803176	1.0
GO:0005534	galactose binding	1	1	AFUB_038850,	100.0	47.43	inf	0.0210852713177	0.124968803176	1.0
GO:0036002	pre-mRNA binding	1	1	AFUB_098670,	100.0	47.43	inf	0.0210852713177	0.124968803176	1.0
GO:0034450	ubiquitin-ubiquitin ligase activity	1	1	AFUB_064430,	100.0	47.43	inf	0.0210852713177	0.124968803176	1.0
GO:0008767	UDP-galactopyranose mutase activity	1	1	AFUB_036480,	100.0	47.43	inf	0.0210852713177	0.124968803176	1.0
GO:0035250	UDP-galactosyltransferase activity	1	1	AFUB_096220,	100.0	47.43	inf	0.0210852713177	0.124968803176	1.0
GO:0004491	methylmalonate-semialdehyde dehydrogenase (acylating) activity	1	1	AFUB_069770,	100.0	47.43	inf	0.0210852713177	0.124968803176	1.0
GO:0004359	glutaminase activity	1	1	AFUB_024510,	100.0	47.43	inf	0.0210852713177	0.124968803176	1.0
GO:0043754	dihydrolipoyllysine-residue (2-methylpropanoyl)transferase activity	1	1	AFUB_069000,	100.0	47.43	inf	0.0210852713177	0.124968803176	1.0
GO:0008253	5'-nucleotidase activity	1	1	AFUB_101470,	100.0	47.43	inf	0.0210852713177	0.124968803176	1.0
GO:0004835	tubulin-tyrosine ligase activity	1	1	AFUB_038940,	100.0	47.43	inf	0.0210852713177	0.124968803176	1.0
GO:0008967	phosphoglycolate phosphatase activity	1	1	AFUB_070210,	100.0	47.43	inf	0.0210852713177	0.124968803176	1.0
GO:0004343	glucosamine 6-phosphate N-acetyltransferase activity	1	1	AFUB_095880,	100.0	47.43	inf	0.0210852713177	0.124968803176	1.0
GO:0004335	galactokinase activity	1	1	AFUB_038850,	100.0	47.43	inf	0.0210852713177	0.124968803176	1.0
GO:0008977	prephenate dehydrogenase (NAD+) activity	1	1	AFUB_026250,	100.0	47.43	inf	0.0210852713177	0.124968803176	1.0
GO:0003870	5-aminolevulinate synthase activity	1	1	AFUB_053800,	100.0	47.43	inf	0.0210852713177	0.124968803176	1.0
GO:0070401	NADP+ binding	1	1	AFUB_023720,	100.0	47.43	inf	0.0210852713177	0.124968803176	1.0
GO:0052855	ADP-dependent NAD(P)H-hydrate dehydratase activity	1	1	AFUB_025930,	100.0	47.43	inf	0.0210852713177	0.124968803176	1.0
GO:0016749	N-succinyltransferase activity	1	1	AFUB_053800,	100.0	47.43	inf	0.0210852713177	0.124968803176	1.0
GO:0008802	betaine-aldehyde dehydrogenase activity	1	1	AFUB_083480,	100.0	47.43	inf	0.0210852713177	0.124968803176	1.0
GO:0008158	hedgehog receptor activity	1	1	AFUB_076030,	100.0	47.43	inf	0.0210852713177	0.124968803176	1.0
GO:0017022	myosin binding	1	1	AFUB_005280,	100.0	47.43	inf	0.0210852713177	0.124968803176	1.0
GO:0008378	galactosyltransferase activity	1	1	AFUB_096220,	100.0	47.43	inf	0.0210852713177	0.124968803176	1.0
GO:0004665	prephenate dehydrogenase (NADP+) activity	1	1	AFUB_026250,	100.0	47.43	inf	0.0210852713177	0.124968803176	1.0
GO:0016787	hydrolase activity	1196	35	AFUB_000420,AFUB_000440,AFUB_001310,AFUB_008930,AFUB_014060,AFUB_015420,AFUB_015450,AFUB_015820,AFUB_018300,AFUB_022430,AFUB_023410,AFUB_024510,AFUB_038940,AFUB_039870,AFUB_051630,AFUB_052020,AFUB_053790,AFUB_054260,AFUB_055820,AFUB_058480,AFUB_058580,AFUB_058680,AFUB_064000,AFUB_064680,AFUB_065380,AFUB_070210,AFUB_073240,AFUB_073300,AFUB_078360,AFUB_079650,AFUB_082770,AFUB_086110,AFUB_098670,AFU…	2.9	1.39	1.54	0.0223064771816	0.129058903694	1.0
GO:0003824	catalytic activity	3341	82	AFUB_000420,AFUB_000440,AFUB_001310,AFUB_002850,AFUB_003960,AFUB_004100,AFUB_006490,AFUB_007560,AFUB_008930,AFUB_011840,AFUB_014060,AFUB_015420,AFUB_015450,AFUB_015820,AFUB_018300,AFUB_021270,AFUB_021290,AFUB_022430,AFUB_023410,AFUB_023720,AFUB_024510,AFUB_025010,AFUB_025690,AFUB_025930,AFUB_026250,AFUB_029830,AFUB_030620,AFUB_031200,AFUB_036320,AFUB_036480,AFUB_037690,AFUB_038850,AFUB_038940,AFU…	2.5	1.16	1.42	0.02723577677	0.153913808258	1.0
GO:0016791	phosphatase activity	55	4	AFUB_015820,AFUB_054260,AFUB_070210,AFUB_101470,	7.3	3.45	3.72	0.0281594591177	0.155517012855	1.0
GO:0030695	GTPase regulator activity	13	2	AFUB_066220,AFUB_073790,	15.4	7.3	8.55	0.0295680597242	0.156196489413	1.0
GO:0003995	acyl-CoA dehydrogenase activity	13	2	AFUB_054050,AFUB_065590,	15.4	7.3	8.55	0.0295680597242	0.156196489413	1.0
GO:0016627	oxidoreductase activity, acting on the CH-CH group of donors	35	3	AFUB_026250,AFUB_054050,AFUB_065590,	8.6	4.07	4.43	0.0367262779287	0.181074724297	1.0
GO:0042578	phosphoric ester hydrolase activity	89	5	AFUB_015420,AFUB_015820,AFUB_054260,AFUB_070210,AFUB_101470,	5.6	2.66	2.83	0.0392739154677	0.181074724297	1.0
GO:0019948	SUMO activating enzyme activity	2	1	AFUB_053660,	50.0	23.71	46.76	0.0417291545706	0.181074724297	1.0
GO:0004731	purine-nucleoside phosphorylase activity	2	1	AFUB_092960,	50.0	23.71	46.76	0.0417291545706	0.181074724297	1.0
GO:0003935	GTP cyclohydrolase II activity	2	1	AFUB_018300,	50.0	23.71	46.76	0.0417291545706	0.181074724297	1.0
GO:0016748	succinyltransferase activity	2	1	AFUB_053800,	50.0	23.71	46.76	0.0417291545706	0.181074724297	1.0
GO:0016872	intramolecular lyase activity	2	1	AFUB_006490,	50.0	23.71	46.76	0.0417291545706	0.181074724297	1.0
GO:0008252	nucleotidase activity	2	1	AFUB_101470,	50.0	23.71	46.76	0.0417291545706	0.181074724297	1.0
GO:0004411	homogentisate 1,2-dioxygenase activity	2	1	AFUB_021290,	50.0	23.71	46.76	0.0417291545706	0.181074724297	1.0
GO:0030337	DNA polymerase processivity factor activity	2	1	AFUB_005280,	50.0	23.71	46.76	0.0417291545706	0.181074724297	1.0
GO:0098772	molecular function regulator	63	4	AFUB_005280,AFUB_031920,AFUB_066220,AFUB_073790,	6.3	3.01	3.21	0.0432962715836	0.184578842014	1.0
Cellular Component
ID	Name	Bgd count	Result count	Result gene list	Pct of bgd	Fold enrichment	Odds ratio	P-value	Benjamini	Bonferroni
GO:0030428	cell septum	47	4	AFUB_041590,AFUB_056360,AFUB_072440,AFUB_077290,	8.5	4.04	4.42	0.0167414727841	0.490364845006	1.0
GO:0031228	intrinsic component of Golgi membrane	1	1	AFUB_013790,	100.0	47.43	inf	0.0210852713177	0.490364845006	1.0
GO:0030173	integral component of Golgi membrane	1	1	AFUB_013790,	100.0	47.43	inf	0.0210852713177	0.490364845006	1.0
GO:0012505	endomembrane system	180	8	AFUB_013790,AFUB_023360,AFUB_043130,AFUB_056810,AFUB_069050,AFUB_077290,AFUB_091600,AFUB_096220,	4.4	2.11	2.23	0.0359273094705	0.490364845006	1.0
GO:0072546	ER membrane protein complex	2	1	AFUB_056810,	50.0	23.71	46.76	0.0417291545706	0.490364845006	1.0
GO:0043626	PCNA complex	2	1	AFUB_005280,	50.0	23.71	46.76	0.0417291545706	0.490364845006	1.0
GO:0044796	DNA polymerase processivity factor complex	2	1	AFUB_005280,	50.0	23.71	46.76	0.0417291545706	0.490364845006	1.0

## Sheet: Cneo_Cdeu_Afum
Biological Process
ID	Name	Bgd count	Result count	Result gene list	Pct of bgd	Fold enrichment	Odds ratio	P-value	Benjamini	Bonferroni
GO:0006811	ion transport	205	13	AFUB_003510,AFUB_008300,AFUB_011780,AFUB_015410,AFUB_025170,AFUB_025550,AFUB_038530,AFUB_050820,AFUB_051460,AFUB_053370,AFUB_085730,AFUB_088590,AFUB_099680,	6.3	3.27	3.71	0.000153395503573	0.0358326410027	0.0725560731899
GO:0034220	ion transmembrane transport	109	9	AFUB_003510,AFUB_011780,AFUB_025170,AFUB_038530,AFUB_050820,AFUB_051460,AFUB_085730,AFUB_088590,AFUB_099680,	8.3	4.26	4.83	0.000241076655683	0.0358326410027	0.114029258138
GO:0051179	localization	892	32	AFUB_001640,AFUB_003510,AFUB_006800,AFUB_008300,AFUB_011780,AFUB_013280,AFUB_015410,AFUB_019620,AFUB_019800,AFUB_025170,AFUB_025550,AFUB_030650,AFUB_031220,AFUB_038530,AFUB_038810,AFUB_050820,AFUB_051230,AFUB_051460,AFUB_053370,AFUB_055570,AFUB_061110,AFUB_067130,AFUB_067790,AFUB_073060,AFUB_081840,AFUB_085730,AFUB_088590,AFUB_090800,AFUB_094320,AFUB_096300,AFUB_099680,AFUB_101650,	3.6	1.85	2.19	0.000298423825599	0.0358326410027	0.141154469509
GO:0071705	nitrogen compound transport	223	13	AFUB_001640,AFUB_006800,AFUB_011780,AFUB_019800,AFUB_031220,AFUB_038810,AFUB_051460,AFUB_055570,AFUB_061110,AFUB_067130,AFUB_067790,AFUB_085730,AFUB_099680,	5.8	3.01	3.38	0.000352030536533	0.0358326410027	0.16651044378
GO:0006810	transport	871	31	AFUB_001640,AFUB_003510,AFUB_006800,AFUB_008300,AFUB_011780,AFUB_013280,AFUB_015410,AFUB_019800,AFUB_025170,AFUB_025550,AFUB_030650,AFUB_031220,AFUB_038530,AFUB_038810,AFUB_050820,AFUB_051230,AFUB_051460,AFUB_053370,AFUB_055570,AFUB_061110,AFUB_067130,AFUB_067790,AFUB_073060,AFUB_081840,AFUB_085730,AFUB_088590,AFUB_090800,AFUB_094320,AFUB_096300,AFUB_099680,AFUB_101650,	3.6	1.84	2.15	0.000439263275599	0.0358326410027	0.207771529358
GO:0051234	establishment of localization	877	31	AFUB_001640,AFUB_003510,AFUB_006800,AFUB_008300,AFUB_011780,AFUB_013280,AFUB_015410,AFUB_019800,AFUB_025170,AFUB_025550,AFUB_030650,AFUB_031220,AFUB_038530,AFUB_038810,AFUB_050820,AFUB_051230,AFUB_051460,AFUB_053370,AFUB_055570,AFUB_061110,AFUB_067130,AFUB_067790,AFUB_073060,AFUB_081840,AFUB_085730,AFUB_088590,AFUB_090800,AFUB_094320,AFUB_096300,AFUB_099680,AFUB_101650,	3.5	1.82	2.14	0.00049559343114	0.0358326410027	0.234415692929
GO:0006812	cation transport	122	9	AFUB_003510,AFUB_008300,AFUB_015410,AFUB_025170,AFUB_025550,AFUB_038530,AFUB_050820,AFUB_053370,AFUB_088590,	7.4	3.81	4.27	0.000558366012074	0.0358326410027	0.264107123711
GO:0071702	organic substance transport	236	13	AFUB_001640,AFUB_006800,AFUB_011780,AFUB_019800,AFUB_031220,AFUB_038810,AFUB_051460,AFUB_055570,AFUB_061110,AFUB_067130,AFUB_067790,AFUB_085730,AFUB_099680,	5.5	2.84	3.18	0.000606048896452	0.0358326410027	0.286661128022
GO:0008104	protein localization	153	10	AFUB_001640,AFUB_006800,AFUB_019620,AFUB_019800,AFUB_031220,AFUB_038810,AFUB_055570,AFUB_061110,AFUB_067130,AFUB_067790,	6.5	3.37	3.76	0.000720208268779	0.0358816017762	0.340658511133
GO:0015672	monovalent inorganic cation transport	38	5	AFUB_003510,AFUB_025170,AFUB_038530,AFUB_050820,AFUB_088590,	13.2	6.79	7.94	0.000758596232055	0.0358816017762	0.358816017762
GO:0033036	macromolecule localization	168	10	AFUB_001640,AFUB_006800,AFUB_019620,AFUB_019800,AFUB_031220,AFUB_038810,AFUB_055570,AFUB_061110,AFUB_067130,AFUB_067790,	6.0	3.07	3.39	0.00147696869335	0.0567511518217	0.698606191956
GO:0015031	protein transport	140	9	AFUB_001640,AFUB_006800,AFUB_019800,AFUB_031220,AFUB_038810,AFUB_055570,AFUB_061110,AFUB_067130,AFUB_067790,	6.4	3.32	3.67	0.00149713096826	0.0567511518217	0.708142947986
GO:0015833	peptide transport	143	9	AFUB_001640,AFUB_006800,AFUB_019800,AFUB_031220,AFUB_038810,AFUB_055570,AFUB_061110,AFUB_067130,AFUB_067790,	6.3	3.25	3.58	0.00173565130079	0.0567511518217	0.820963065274
GO:0045184	establishment of protein localization	144	9	AFUB_001640,AFUB_006800,AFUB_019800,AFUB_031220,AFUB_038810,AFUB_055570,AFUB_061110,AFUB_067130,AFUB_067790,	6.3	3.22	3.56	0.00182161231123	0.0567511518217	0.861622623212
GO:0042886	amide transport	145	9	AFUB_001640,AFUB_006800,AFUB_019800,AFUB_031220,AFUB_038810,AFUB_055570,AFUB_061110,AFUB_067130,AFUB_067790,	6.2	3.2	3.53	0.00191095556773	0.0567511518217	0.903881983535
GO:1902600	proton transmembrane transport	28	4	AFUB_003510,AFUB_025170,AFUB_038530,AFUB_088590,	14.3	7.37	8.68	0.00191970069587	0.0567511518217	0.908018429147
GO:0098662	inorganic cation transmembrane transport	50	5	AFUB_003510,AFUB_025170,AFUB_038530,AFUB_050820,AFUB_088590,	10.0	5.16	5.81	0.00266105211513	0.0644847376322	1.0
GO:0098660	inorganic ion transmembrane transport	50	5	AFUB_003510,AFUB_025170,AFUB_038530,AFUB_050820,AFUB_088590,	10.0	5.16	5.81	0.00266105211513	0.0644847376322	1.0
GO:0015985	energy coupled proton transport, down electrochemical gradient	15	3	AFUB_003510,AFUB_025170,AFUB_038530,	20.0	10.32	12.94	0.00272662738403	0.0644847376322	1.0
GO:0015986	ATP synthesis coupled proton transport	15	3	AFUB_003510,AFUB_025170,AFUB_038530,	20.0	10.32	12.94	0.00272662738403	0.0644847376322	1.0
GO:0098655	cation transmembrane transport	53	5	AFUB_003510,AFUB_025170,AFUB_038530,AFUB_050820,AFUB_088590,	9.4	4.87	5.45	0.00344167446741	0.0775196201468	1.0
GO:0006468	protein phosphorylation	135	8	AFUB_006780,AFUB_010510,AFUB_019630,AFUB_020560,AFUB_026400,AFUB_059390,AFUB_075210,AFUB_093160,	5.9	3.06	3.34	0.00451384479136	0.0970476630142	1.0
GO:0030001	metal ion transport	58	5	AFUB_008300,AFUB_015410,AFUB_025550,AFUB_050820,AFUB_053370,	8.6	4.45	4.93	0.00508936516201	0.104663900941	1.0
GO:0051640	organelle localization	37	4	AFUB_055570,AFUB_073060,AFUB_094320,AFUB_096300,	10.8	5.58	6.3	0.00541514287624	0.106723440853	1.0
GO:0006796	phosphate-containing compound metabolic process	380	15	AFUB_003510,AFUB_006780,AFUB_008250,AFUB_010510,AFUB_019630,AFUB_020560,AFUB_025170,AFUB_026400,AFUB_038530,AFUB_042970,AFUB_059390,AFUB_061050,AFUB_075210,AFUB_091380,AFUB_093160,	3.9	2.04	2.23	0.00640139495345	0.121114392519	1.0
GO:0006793	phosphorus metabolic process	382	15	AFUB_003510,AFUB_006780,AFUB_008250,AFUB_010510,AFUB_019630,AFUB_020560,AFUB_025170,AFUB_026400,AFUB_038530,AFUB_042970,AFUB_059390,AFUB_061050,AFUB_075210,AFUB_091380,AFUB_093160,	3.9	2.03	2.21	0.00671178425887	0.122102844402	1.0
GO:0051641	cellular localization	184	9	AFUB_001640,AFUB_019800,AFUB_031220,AFUB_055570,AFUB_067130,AFUB_067790,AFUB_073060,AFUB_094320,AFUB_096300,	4.9	2.52	2.73	0.00916897320746	0.132850241546	1.0
GO:0006801	superoxide metabolic process	8	2	AFUB_025550,AFUB_056780,	25.0	12.9	17.12	0.00966525303284	0.132850241546	1.0
GO:0030473	nuclear migration along microtubule	8	2	AFUB_073060,AFUB_096300,	25.0	12.9	17.12	0.00966525303284	0.132850241546	1.0
GO:0046907	intracellular transport	158	8	AFUB_001640,AFUB_019800,AFUB_031220,AFUB_067130,AFUB_067790,AFUB_073060,AFUB_094320,AFUB_096300,	5.1	2.61	2.81	0.0113455584799	0.132850241546	1.0
GO:0006457	protein folding	46	4	AFUB_019310,AFUB_024190,AFUB_069320,AFUB_076740,	8.7	4.49	4.95	0.0117091653638	0.132850241546	1.0
GO:0051656	establishment of organelle localization	25	3	AFUB_073060,AFUB_094320,AFUB_096300,	12.0	6.19	7.05	0.011971688341	0.132850241546	1.0
GO:0051649	establishment of localization in cell	162	8	AFUB_001640,AFUB_019800,AFUB_031220,AFUB_067130,AFUB_067790,AFUB_073060,AFUB_094320,AFUB_096300,	4.9	2.55	2.74	0.0130591950015	0.132850241546	1.0
GO:0006754	ATP biosynthetic process	26	3	AFUB_003510,AFUB_025170,AFUB_038530,	11.5	5.95	6.74	0.0133448358896	0.132850241546	1.0
GO:0009206	purine ribonucleoside triphosphate biosynthetic process	27	3	AFUB_003510,AFUB_025170,AFUB_038530,	11.1	5.73	6.46	0.0148041614147	0.132850241546	1.0
GO:0009145	purine nucleoside triphosphate biosynthetic process	27	3	AFUB_003510,AFUB_025170,AFUB_038530,	11.1	5.73	6.46	0.0148041614147	0.132850241546	1.0
GO:0009142	nucleoside triphosphate biosynthetic process	27	3	AFUB_003510,AFUB_025170,AFUB_038530,	11.1	5.73	6.46	0.0148041614147	0.132850241546	1.0
GO:0009201	ribonucleoside triphosphate biosynthetic process	27	3	AFUB_003510,AFUB_025170,AFUB_038530,	11.1	5.73	6.46	0.0148041614147	0.132850241546	1.0
GO:0099111	microtubule-based transport	10	2	AFUB_073060,AFUB_096300,	20.0	10.32	12.84	0.015144697208	0.132850241546	1.0
GO:0030705	cytoskeleton-dependent intracellular transport	10	2	AFUB_073060,AFUB_096300,	20.0	10.32	12.84	0.015144697208	0.132850241546	1.0
GO:0072384	organelle transport along microtubule	10	2	AFUB_073060,AFUB_096300,	20.0	10.32	12.84	0.015144697208	0.132850241546	1.0
GO:0072593	reactive oxygen species metabolic process	10	2	AFUB_025550,AFUB_056780,	20.0	10.32	12.84	0.015144697208	0.132850241546	1.0
GO:0010970	transport along microtubule	10	2	AFUB_073060,AFUB_096300,	20.0	10.32	12.84	0.015144697208	0.132850241546	1.0
GO:0003333	amino acid transmembrane transport	50	4	AFUB_011780,AFUB_051460,AFUB_085730,AFUB_099680,	8.0	4.13	4.51	0.0155775841252	0.132850241546	1.0
GO:0016310	phosphorylation	169	8	AFUB_006780,AFUB_010510,AFUB_019630,AFUB_020560,AFUB_026400,AFUB_059390,AFUB_075210,AFUB_093160,	4.7	2.44	2.62	0.0165049810617	0.132850241546	1.0
GO:0006865	amino acid transport	51	4	AFUB_011780,AFUB_051460,AFUB_085730,AFUB_099680,	7.8	4.05	4.42	0.0166560801954	0.132850241546	1.0
GO:1903825	organic acid transmembrane transport	53	4	AFUB_011780,AFUB_051460,AFUB_085730,AFUB_099680,	7.5	3.89	4.23	0.0189508153739	0.132850241546	1.0
GO:1905039	carboxylic acid transmembrane transport	53	4	AFUB_011780,AFUB_051460,AFUB_085730,AFUB_099680,	7.5	3.89	4.23	0.0189508153739	0.132850241546	1.0
GO:0048208	COPII vesicle coating	1	1	AFUB_094320,	100.0	51.6	inf	0.0193798449612	0.132850241546	1.0
GO:0061727	methylglyoxal catabolic process to lactate	1	1	AFUB_060510,	100.0	51.6	inf	0.0193798449612	0.132850241546	1.0
GO:0048194	Golgi vesicle budding	1	1	AFUB_094320,	100.0	51.6	inf	0.0193798449612	0.132850241546	1.0
GO:0048207	vesicle targeting, rough ER to cis-Golgi	1	1	AFUB_094320,	100.0	51.6	inf	0.0193798449612	0.132850241546	1.0
GO:0051596	methylglyoxal catabolic process	1	1	AFUB_060510,	100.0	51.6	inf	0.0193798449612	0.132850241546	1.0
GO:0019464	glycine decarboxylation via glycine cleavage system	1	1	AFUB_011540,	100.0	51.6	inf	0.0193798449612	0.132850241546	1.0
GO:0048199	vesicle targeting, to, from or within Golgi	1	1	AFUB_094320,	100.0	51.6	inf	0.0193798449612	0.132850241546	1.0
GO:0090114	COPII-coated vesicle budding	1	1	AFUB_094320,	100.0	51.6	inf	0.0193798449612	0.132850241546	1.0
GO:0006089	lactate metabolic process	1	1	AFUB_060510,	100.0	51.6	inf	0.0193798449612	0.132850241546	1.0
GO:0007023	post-chaperonin tubulin folding pathway	1	1	AFUB_024190,	100.0	51.6	inf	0.0193798449612	0.132850241546	1.0
GO:0006903	vesicle targeting	1	1	AFUB_094320,	100.0	51.6	inf	0.0193798449612	0.132850241546	1.0
GO:0030908	protein splicing	1	1	AFUB_020090,	100.0	51.6	inf	0.0193798449612	0.132850241546	1.0
GO:0042182	ketone catabolic process	1	1	AFUB_060510,	100.0	51.6	inf	0.0193798449612	0.132850241546	1.0
GO:0006597	spermine biosynthetic process	1	1	AFUB_052180,	100.0	51.6	inf	0.0193798449612	0.132850241546	1.0
GO:0006900	vesicle budding from membrane	1	1	AFUB_094320,	100.0	51.6	inf	0.0193798449612	0.132850241546	1.0
GO:0008215	spermine metabolic process	1	1	AFUB_052180,	100.0	51.6	inf	0.0193798449612	0.132850241546	1.0
GO:0009438	methylglyoxal metabolic process	1	1	AFUB_060510,	100.0	51.6	inf	0.0193798449612	0.132850241546	1.0
GO:0019243	methylglyoxal catabolic process to D-lactate via S-lactoyl-glutathione	1	1	AFUB_060510,	100.0	51.6	inf	0.0193798449612	0.132850241546	1.0
GO:0006901	vesicle coating	1	1	AFUB_094320,	100.0	51.6	inf	0.0193798449612	0.132850241546	1.0
GO:0016539	intein-mediated protein splicing	1	1	AFUB_020090,	100.0	51.6	inf	0.0193798449612	0.132850241546	1.0
GO:0007021	tubulin complex assembly	1	1	AFUB_024190,	100.0	51.6	inf	0.0193798449612	0.132850241546	1.0
GO:0098656	anion transmembrane transport	54	4	AFUB_011780,AFUB_051460,AFUB_085730,AFUB_099680,	7.4	3.82	4.15	0.0201680780697	0.136278584671	1.0
GO:0046942	carboxylic acid transport	56	4	AFUB_011780,AFUB_051460,AFUB_085730,AFUB_099680,	7.1	3.69	3.99	0.0227446904302	0.149419980187	1.0
GO:0015849	organic acid transport	56	4	AFUB_011780,AFUB_051460,AFUB_085730,AFUB_099680,	7.1	3.69	3.99	0.0227446904302	0.149419980187	1.0
GO:0046034	ATP metabolic process	33	3	AFUB_003510,AFUB_025170,AFUB_038530,	9.1	4.69	5.16	0.0253958177212	0.164550983317	1.0
GO:0017038	protein import	14	2	AFUB_001640,AFUB_019800,	14.3	7.37	8.55	0.029119108223	0.18612619175	1.0
GO:0015711	organic anion transport	62	4	AFUB_011780,AFUB_051460,AFUB_085730,AFUB_099680,	6.5	3.33	3.57	0.0316374568613	0.199526894605	1.0
GO:0007034	vacuolar transport	15	2	AFUB_006800,AFUB_061110,	13.3	6.88	7.89	0.0331794898908	0.206498667347	1.0
GO:0009168	purine ribonucleoside monophosphate biosynthetic process	37	3	AFUB_003510,AFUB_025170,AFUB_038530,	8.1	4.18	4.55	0.0342120894813	0.207465619547	1.0
GO:0009127	purine nucleoside monophosphate biosynthetic process	37	3	AFUB_003510,AFUB_025170,AFUB_038530,	8.1	4.18	4.55	0.0342120894813	0.207465619547	1.0
GO:0008360	regulation of cell shape	2	1	AFUB_019620,	50.0	25.8	51.0	0.038387058386	0.21780639907	1.0
GO:0006606	protein import into nucleus	2	1	AFUB_001640,	50.0	25.8	51.0	0.038387058386	0.21780639907	1.0
GO:0022604	regulation of cell morphogenesis	2	1	AFUB_019620,	50.0	25.8	51.0	0.038387058386	0.21780639907	1.0
GO:0034504	protein localization to nucleus	2	1	AFUB_001640,	50.0	25.8	51.0	0.038387058386	0.21780639907	1.0
GO:0009199	ribonucleoside triphosphate metabolic process	39	3	AFUB_003510,AFUB_025170,AFUB_038530,	7.7	3.97	4.3	0.0391406848222	0.21780639907	1.0
GO:0009144	purine nucleoside triphosphate metabolic process	39	3	AFUB_003510,AFUB_025170,AFUB_038530,	7.7	3.97	4.3	0.0391406848222	0.21780639907	1.0
GO:0009205	purine ribonucleoside triphosphate metabolic process	39	3	AFUB_003510,AFUB_025170,AFUB_038530,	7.7	3.97	4.3	0.0391406848222	0.21780639907	1.0
GO:0006163	purine nucleotide metabolic process	67	4	AFUB_003510,AFUB_008250,AFUB_025170,AFUB_038530,	6.0	3.08	3.29	0.0404100102852	0.222255056568	1.0
GO:0016192	vesicle-mediated transport	99	5	AFUB_031220,AFUB_055570,AFUB_067130,AFUB_067790,AFUB_094320,	5.1	2.61	2.76	0.0426085063494	0.231653143716	1.0
GO:0009156	ribonucleoside monophosphate biosynthetic process	41	3	AFUB_003510,AFUB_025170,AFUB_038530,	7.3	3.78	4.07	0.0444101474094	0.236022468817	1.0
GO:0009152	purine ribonucleotide biosynthetic process	41	3	AFUB_003510,AFUB_025170,AFUB_038530,	7.3	3.78	4.07	0.0444101474094	0.236022468817	1.0
Molecular Function
ID	Name	Bgd count	Result count	Result gene list	Pct of bgd	Fold enrichment	Odds ratio	P-value	Benjamini	Bonferroni
GO:0016301	kinase activity	213	12	AFUB_006780,AFUB_008250,AFUB_010510,AFUB_019630,AFUB_020560,AFUB_026400,AFUB_042970,AFUB_059390,AFUB_067390,AFUB_075210,AFUB_091380,AFUB_093160,	5.6	2.91	3.24	0.000811551372119	0.0967842514915	0.135529079144
GO:0016773	phosphotransferase activity, alcohol group as acceptor	203	11	AFUB_006780,AFUB_010510,AFUB_019630,AFUB_020560,AFUB_026400,AFUB_042970,AFUB_059390,AFUB_067390,AFUB_075210,AFUB_091380,AFUB_093160,	5.4	2.8	3.08	0.00183815169905	0.0967842514915	0.306971333741
GO:0004672	protein kinase activity	146	9	AFUB_006780,AFUB_010510,AFUB_019630,AFUB_020560,AFUB_026400,AFUB_059390,AFUB_067390,AFUB_075210,AFUB_093160,	6.2	3.18	3.5	0.00200377621767	0.0967842514915	0.334630628351
GO:0016772	transferase activity, transferring phosphorus-containing groups	341	15	AFUB_006780,AFUB_007410,AFUB_008250,AFUB_010510,AFUB_019630,AFUB_020560,AFUB_022500,AFUB_026400,AFUB_041070,AFUB_042970,AFUB_059390,AFUB_067390,AFUB_075210,AFUB_091380,AFUB_093160,	4.4	2.27	2.51	0.00231818566447	0.0967842514915	0.387137005966
GO:0015318	inorganic molecular entity transmembrane transporter activity	186	10	AFUB_003510,AFUB_011780,AFUB_015410,AFUB_025170,AFUB_028630,AFUB_050820,AFUB_051460,AFUB_053370,AFUB_085730,AFUB_099680,	5.4	2.77	3.04	0.00313240930226	0.104622470696	0.523112353478
GO:0015075	ion transmembrane transporter activity	198	10	AFUB_003510,AFUB_011780,AFUB_015410,AFUB_025170,AFUB_028630,AFUB_050820,AFUB_051460,AFUB_053370,AFUB_085730,AFUB_099680,	5.1	2.61	2.84	0.00488983072594	0.111601176156	0.816601731232
GO:0046933	proton-transporting ATP synthase activity, rotational mechanism	6	2	AFUB_003510,AFUB_025170,	33.3	17.2	25.7	0.005311137693	0.111601176156	0.88695999473
GO:0004713	protein tyrosine kinase activity	60	5	AFUB_006780,AFUB_019630,AFUB_059390,AFUB_075210,AFUB_093160,	8.3	4.3	4.75	0.0058829467083	0.111601176156	0.982452100287
GO:0016832	aldehyde-lyase activity	7	2	AFUB_038370,AFUB_048080,	28.6	14.74	20.55	0.00734160152582	0.111601176156	1.0
GO:0046961	proton-transporting ATPase activity, rotational mechanism	8	2	AFUB_003510,AFUB_025170,	25.0	12.9	17.12	0.00966525303284	0.111601176156	1.0
GO:0051082	unfolded protein binding	25	3	AFUB_019310,AFUB_024190,AFUB_069320,	12.0	6.19	7.05	0.011971688341	0.111601176156	1.0
GO:0016830	carbon-carbon lyase activity	47	4	AFUB_005420,AFUB_038370,AFUB_048080,AFUB_052180,	8.5	4.39	4.83	0.0126107040921	0.111601176156	1.0
GO:0005509	calcium ion binding	48	4	AFUB_000510,AFUB_030650,AFUB_067250,AFUB_090800,	8.3	4.3	4.72	0.0135555130436	0.111601176156	1.0
GO:0015171	amino acid transmembrane transporter activity	49	4	AFUB_011780,AFUB_051460,AFUB_085730,AFUB_099680,	8.2	4.21	4.61	0.0145442615642	0.111601176156	1.0
GO:0044769	ATPase activity, coupled to transmembrane movement of ions, rotational mechanism	10	2	AFUB_003510,AFUB_025170,	20.0	10.32	12.84	0.015144697208	0.111601176156	1.0
GO:0036442	proton-exporting ATPase activity	10	2	AFUB_003510,AFUB_025170,	20.0	10.32	12.84	0.015144697208	0.111601176156	1.0
GO:0003723	RNA binding	167	8	AFUB_002890,AFUB_012060,AFUB_020090,AFUB_052510,AFUB_064310,AFUB_083860,AFUB_089980,AFUB_091040,	4.8	2.47	2.65	0.0154600002751	0.111601176156	1.0
GO:0022890	inorganic cation transmembrane transporter activity	109	6	AFUB_003510,AFUB_015410,AFUB_025170,AFUB_028630,AFUB_050820,AFUB_053370,	5.5	2.84	3.05	0.0187877086288	0.111601176156	1.0
GO:0004674	protein serine/threonine kinase activity	53	4	AFUB_006780,AFUB_010510,AFUB_020560,AFUB_026400,	7.5	3.89	4.23	0.0189508153739	0.111601176156	1.0
GO:0015077	monovalent inorganic cation transmembrane transporter activity	53	4	AFUB_003510,AFUB_025170,AFUB_028630,AFUB_050820,	7.5	3.89	4.23	0.0189508153739	0.111601176156	1.0
GO:0017070	U6 snRNA binding	1	1	AFUB_020090,	100.0	51.6	inf	0.0193798449612	0.111601176156	1.0
GO:0004853	uroporphyrinogen decarboxylase activity	1	1	AFUB_005420,	100.0	51.6	inf	0.0193798449612	0.111601176156	1.0
GO:0004400	histidinol-phosphate transaminase activity	1	1	AFUB_013630,	100.0	51.6	inf	0.0193798449612	0.111601176156	1.0
GO:0030623	U5 snRNA binding	1	1	AFUB_020090,	100.0	51.6	inf	0.0193798449612	0.111601176156	1.0
GO:0004385	guanylate kinase activity	1	1	AFUB_008250,	100.0	51.6	inf	0.0193798449612	0.111601176156	1.0
GO:0033743	peptide-methionine (R)-S-oxide reductase activity	1	1	AFUB_073800,	100.0	51.6	inf	0.0193798449612	0.111601176156	1.0
GO:0004416	hydroxyacylglutathione hydrolase activity	1	1	AFUB_060510,	100.0	51.6	inf	0.0193798449612	0.111601176156	1.0
GO:0009927	histidine phosphotransfer kinase activity	1	1	AFUB_067390,	100.0	51.6	inf	0.0193798449612	0.111601176156	1.0
GO:0048487	beta-tubulin binding	1	1	AFUB_024190,	100.0	51.6	inf	0.0193798449612	0.111601176156	1.0
GO:0046943	carboxylic acid transmembrane transporter activity	55	4	AFUB_011780,AFUB_051460,AFUB_085730,AFUB_099680,	7.3	3.75	4.07	0.0214325615845	0.115459283374	1.0
GO:0005342	organic acid transmembrane transporter activity	55	4	AFUB_011780,AFUB_051460,AFUB_085730,AFUB_099680,	7.3	3.75	4.07	0.0214325615845	0.115459283374	1.0
GO:0008514	organic anion transmembrane transporter activity	57	4	AFUB_011780,AFUB_051460,AFUB_085730,AFUB_099680,	7.0	3.62	3.91	0.0241048544932	0.125797209386	1.0
GO:0008324	cation transmembrane transporter activity	128	6	AFUB_003510,AFUB_015410,AFUB_025170,AFUB_028630,AFUB_050820,AFUB_053370,	4.7	2.42	2.56	0.0375122081187	0.173260506769	1.0
GO:0004014	adenosylmethionine decarboxylase activity	2	1	AFUB_052180,	50.0	25.8	51.0	0.038387058386	0.173260506769	1.0
GO:0003727	single-stranded RNA binding	2	1	AFUB_089980,	50.0	25.8	51.0	0.038387058386	0.173260506769	1.0
GO:0019212	phosphatase inhibitor activity	2	1	AFUB_052210,	50.0	25.8	51.0	0.038387058386	0.173260506769	1.0
GO:0004864	protein phosphatase inhibitor activity	2	1	AFUB_052210,	50.0	25.8	51.0	0.038387058386	0.173260506769	1.0
GO:0022857	transmembrane transporter activity	392	13	AFUB_003510,AFUB_011780,AFUB_015410,AFUB_025170,AFUB_028630,AFUB_050820,AFUB_051460,AFUB_053370,AFUB_081840,AFUB_085730,AFUB_088590,AFUB_090800,AFUB_099680,	3.3	1.71	1.82	0.0395029379932	0.17360501697	1.0
GO:0005215	transporter activity	402	13	AFUB_003510,AFUB_011780,AFUB_015410,AFUB_025170,AFUB_028630,AFUB_050820,AFUB_051460,AFUB_053370,AFUB_081840,AFUB_085730,AFUB_088590,AFUB_090800,AFUB_099680,	3.2	1.67	1.77	0.0468003667617	0.200401570492	1.0
Cellular Component
ID	Name	Bgd count	Result count	Result gene list	Pct of bgd	Fold enrichment	Odds ratio	P-value	Benjamini	Bonferroni
GO:0032991	protein-containing complex	632	27	AFUB_001640,AFUB_003510,AFUB_011540,AFUB_012060,AFUB_019310,AFUB_019620,AFUB_019800,AFUB_020090,AFUB_020780,AFUB_023110,AFUB_025170,AFUB_026400,AFUB_030720,AFUB_031220,AFUB_038530,AFUB_041070,AFUB_050390,AFUB_055570,AFUB_067130,AFUB_067250,AFUB_067580,AFUB_069320,AFUB_078720,AFUB_088590,AFUB_089980,AFUB_091040,AFUB_096300,	4.3	2.2	2.6	5.67555e+06	0.00879710476196	0.00879710476196
GO:0044430	cytoskeletal part	102	8	AFUB_001640,AFUB_019630,AFUB_024190,AFUB_026400,AFUB_050390,AFUB_067250,AFUB_073060,AFUB_096300,	7.8	4.05	4.53	0.000759829289546	0.0355370544494	0.11777353988
GO:0005856	cytoskeleton	104	8	AFUB_001640,AFUB_019630,AFUB_024190,AFUB_026400,AFUB_050390,AFUB_067250,AFUB_073060,AFUB_096300,	7.7	3.97	4.44	0.000864150409154	0.0355370544494	0.133943313419
GO:0016469	proton-transporting two-sector ATPase complex	24	4	AFUB_003510,AFUB_025170,AFUB_038530,AFUB_088590,	16.7	8.6	10.42	0.00105769785216	0.0355370544494	0.163943167085
GO:0045259	proton-transporting ATP synthase complex	12	3	AFUB_003510,AFUB_025170,AFUB_038530,	25.0	12.9	17.26	0.00137562791417	0.0355370544494	0.213222326697
GO:0031521	spitzenkorper	12	3	AFUB_019620,AFUB_031220,AFUB_067250,	25.0	12.9	17.26	0.00137562791417	0.0355370544494	0.213222326697
GO:0045261	proton-transporting ATP synthase complex, catalytic core F(1)	5	2	AFUB_003510,AFUB_025170,	40.0	20.64	34.27	0.00358615892666	0.0794078048045	0.555854633632
GO:0005753	mitochondrial proton-transporting ATP synthase complex	6	2	AFUB_025170,AFUB_038530,	33.3	17.2	25.7	0.005311137693	0.0914695936016	0.823226342414
GO:0016272	prefoldin complex	6	2	AFUB_019310,AFUB_069320,	33.3	17.2	25.7	0.005311137693	0.0914695936016	0.823226342414
GO:0098800	inner mitochondrial membrane protein complex	24	3	AFUB_019800,AFUB_025170,AFUB_038530,	12.5	6.45	7.38	0.0106839404178	0.139618509591	1.0
GO:0001411	hyphal tip	45	4	AFUB_019620,AFUB_020780,AFUB_031220,AFUB_067250,	8.9	4.59	5.07	0.010850192834	0.139618509591	1.0
GO:0031090	organelle membrane	98	6	AFUB_019800,AFUB_025170,AFUB_031220,AFUB_038530,AFUB_067130,AFUB_088590,	6.1	3.16	3.42	0.0115869266421	0.139618509591	1.0
GO:0015630	microtubule cytoskeleton	71	5	AFUB_001640,AFUB_019630,AFUB_024190,AFUB_073060,AFUB_096300,	7.0	3.63	3.95	0.0118539129689	0.139618509591	1.0
GO:0030427	site of polarized growth	47	4	AFUB_019620,AFUB_020780,AFUB_031220,AFUB_067250,	8.5	4.39	4.83	0.0126107040921	0.139618509591	1.0
GO:0051286	cell tip	48	4	AFUB_019620,AFUB_020780,AFUB_031220,AFUB_067250,	8.3	4.3	4.72	0.0135555130436	0.139936784141	1.0
GO:0098796	membrane protein complex	108	6	AFUB_003510,AFUB_019800,AFUB_025170,AFUB_038530,AFUB_067130,AFUB_088590,	5.6	2.87	3.08	0.0180311337263	0.139936784141	1.0
GO:0033178	proton-transporting two-sector ATPase complex, catalytic domain	11	2	AFUB_003510,AFUB_025170,	18.2	9.38	11.41	0.0182776360816	0.139936784141	1.0
GO:0005960	glycine cleavage complex	1	1	AFUB_011540,	100.0	51.6	inf	0.0193798449612	0.139936784141	1.0
GO:0008540	proteasome regulatory particle, base subcomplex	1	1	AFUB_030720,	100.0	51.6	inf	0.0193798449612	0.139936784141	1.0
GO:0000275	mitochondrial proton-transporting ATP synthase complex, catalytic core F(1)	1	1	AFUB_025170,	100.0	51.6	inf	0.0193798449612	0.139936784141	1.0
GO:0043232	intracellular non-membrane-bounded organelle	318	12	AFUB_001640,AFUB_019630,AFUB_023110,AFUB_024190,AFUB_026400,AFUB_050390,AFUB_067250,AFUB_067580,AFUB_073060,AFUB_078720,AFUB_091040,AFUB_096300,	3.8	1.95	2.09	0.0198619951684	0.139936784141	1.0
GO:0043228	non-membrane-bounded organelle	318	12	AFUB_001640,AFUB_019630,AFUB_023110,AFUB_024190,AFUB_026400,AFUB_050390,AFUB_067250,AFUB_067580,AFUB_073060,AFUB_078720,AFUB_091040,AFUB_096300,	3.8	1.95	2.09	0.0198619951684	0.139936784141	1.0
GO:0044455	mitochondrial membrane part	31	3	AFUB_019800,AFUB_025170,AFUB_038530,	9.7	4.99	5.53	0.021513822985	0.14156646109	1.0
GO:0098798	mitochondrial protein complex	32	3	AFUB_019800,AFUB_025170,AFUB_038530,	9.4	4.84	5.34	0.0234108191844	0.14156646109	1.0
GO:0044422	organelle part	524	17	AFUB_001640,AFUB_019630,AFUB_019800,AFUB_020090,AFUB_024190,AFUB_025170,AFUB_026400,AFUB_031220,AFUB_038530,AFUB_050390,AFUB_067130,AFUB_067250,AFUB_067580,AFUB_073060,AFUB_088590,AFUB_091040,AFUB_096300,	3.2	1.67	1.81	0.0237466321828	0.14156646109	1.0
GO:0044446	intracellular organelle part	524	17	AFUB_001640,AFUB_019630,AFUB_019800,AFUB_020090,AFUB_024190,AFUB_025170,AFUB_026400,AFUB_031220,AFUB_038530,AFUB_050390,AFUB_067130,AFUB_067250,AFUB_067580,AFUB_073060,AFUB_088590,AFUB_091040,AFUB_096300,	3.2	1.67	1.81	0.0237466321828	0.14156646109	1.0
GO:0005737	cytoplasm	696	21	AFUB_000510,AFUB_011540,AFUB_019630,AFUB_019800,AFUB_020780,AFUB_023110,AFUB_025170,AFUB_028630,AFUB_031220,AFUB_035290,AFUB_037450,AFUB_038530,AFUB_055570,AFUB_056870,AFUB_067130,AFUB_067580,AFUB_067790,AFUB_076740,AFUB_078720,AFUB_088590,AFUB_091040,	3.0	1.56	1.69	0.0256387392151	0.146040050395	1.0
GO:0005739	mitochondrion	87	5	AFUB_019800,AFUB_025170,AFUB_028630,AFUB_035290,AFUB_038530,	5.7	2.97	3.17	0.0263814284585	0.146040050395	1.0
GO:0015934	large ribosomal subunit	14	2	AFUB_067580,AFUB_091040,	14.3	7.37	8.55	0.029119108223	0.155636612916	1.0
GO:1990904	ribonucleoprotein complex	155	7	AFUB_012060,AFUB_020090,AFUB_023110,AFUB_067580,AFUB_078720,AFUB_089980,AFUB_091040,	4.5	2.33	2.48	0.0304434996088	0.156578790785	1.0
GO:0005743	mitochondrial inner membrane	36	3	AFUB_019800,AFUB_025170,AFUB_038530,	8.3	4.3	4.69	0.0318772019183	0.156578790785	1.0
GO:0019866	organelle inner membrane	37	3	AFUB_019800,AFUB_025170,AFUB_038530,	8.1	4.18	4.55	0.0342120894813	0.156578790785	1.0
GO:0045298	tubulin complex	2	1	AFUB_026400,	50.0	25.8	51.0	0.038387058386	0.156578790785	1.0
GO:0000133	polarisome	2	1	AFUB_020780,	50.0	25.8	51.0	0.038387058386	0.156578790785	1.0
GO:0044732	mitotic spindle pole body	2	1	AFUB_019630,	50.0	25.8	51.0	0.038387058386	0.156578790785	1.0
GO:0030687	preribosome, large subunit precursor	2	1	AFUB_089980,	50.0	25.8	51.0	0.038387058386	0.156578790785	1.0
GO:0016471	vacuolar proton-transporting V-type ATPase complex	2	1	AFUB_088590,	50.0	25.8	51.0	0.038387058386	0.156578790785	1.0
GO:0031562	hyphal tip polarisome	2	1	AFUB_020780,	50.0	25.8	51.0	0.038387058386	0.156578790785	1.0
GO:0044444	cytoplasmic part	515	16	AFUB_011540,AFUB_019800,AFUB_020780,AFUB_023110,AFUB_025170,AFUB_028630,AFUB_031220,AFUB_035290,AFUB_038530,AFUB_055570,AFUB_067130,AFUB_067580,AFUB_067790,AFUB_078720,AFUB_088590,AFUB_091040,	3.1	1.6	1.71	0.0395210056704	0.157070663562	1.0

## Sheet: Calb_Afum
Biological Process
ID	Name	Bgd count	Result count	Result gene list	Pct of bgd	Fold enrichment	Odds ratio	P-value	Benjamini	Bonferroni
GO:0006631	fatty acid metabolic process	62	7	AFUB_000650,AFUB_015350,AFUB_017380,AFUB_073700,AFUB_081980,AFUB_091680,AFUB_093140,	11.3	7.43	8.81	3.74291e+06	0.0186022845892	0.0186022845892
GO:0035268	protein mannosylation	2	2	AFUB_008020,AFUB_042600,	100.0	65.82	inf	0.00022853131487	0.0283950158726	0.11358006349
GO:0097502	mannosylation	2	2	AFUB_008020,AFUB_042600,	100.0	65.82	inf	0.00022853131487	0.0283950158726	0.11358006349
GO:0035269	protein O-linked mannosylation	2	2	AFUB_008020,AFUB_042600,	100.0	65.82	inf	0.00022853131487	0.0283950158726	0.11358006349
GO:0044255	cellular lipid metabolic process	181	10	AFUB_000650,AFUB_005060,AFUB_015350,AFUB_017380,AFUB_020770,AFUB_064880,AFUB_073700,AFUB_081980,AFUB_091680,AFUB_093140,	5.5	3.64	4.11	0.000389471273521	0.038713444588	0.19356722294
GO:0006493	protein O-linked glycosylation	3	2	AFUB_008020,AFUB_042600,	66.7	43.88	132.31	0.000678789041934	0.0481940219773	0.337358153841
GO:0032784	regulation of DNA-templated transcription, elongation	3	2	AFUB_043140,AFUB_065600,	66.7	43.88	132.31	0.000678789041934	0.0481940219773	0.337358153841
GO:0033036	macromolecule localization	168	8	AFUB_004340,AFUB_005250,AFUB_005460,AFUB_011310,AFUB_021760,AFUB_057210,AFUB_091550,AFUB_100160,	4.8	3.13	3.44	0.00385340485971	0.179793281653	1.0
GO:0006486	protein glycosylation	23	3	AFUB_008020,AFUB_042600,AFUB_060800,	13.0	8.58	10.0	0.00483134710692	0.179793281653	1.0
GO:0009101	glycoprotein biosynthetic process	23	3	AFUB_008020,AFUB_042600,AFUB_060800,	13.0	8.58	10.0	0.00483134710692	0.179793281653	1.0
GO:0043413	macromolecule glycosylation	23	3	AFUB_008020,AFUB_042600,AFUB_060800,	13.0	8.58	10.0	0.00483134710692	0.179793281653	1.0
GO:0070787	conidiophore development	24	3	AFUB_008020,AFUB_042600,AFUB_059360,	12.5	8.23	9.52	0.00546130224401	0.179793281653	1.0
GO:0006629	lipid metabolic process	262	10	AFUB_000650,AFUB_005060,AFUB_015350,AFUB_017380,AFUB_020770,AFUB_064880,AFUB_073700,AFUB_081980,AFUB_091680,AFUB_093140,	3.8	2.51	2.75	0.00617585098735	0.179793281653	1.0
GO:0006886	intracellular protein transport	110	6	AFUB_004340,AFUB_005250,AFUB_011310,AFUB_021760,AFUB_057210,AFUB_091550,	5.5	3.59	3.92	0.00634209116186	0.179793281653	1.0
GO:0009100	glycoprotein metabolic process	27	3	AFUB_008020,AFUB_042600,AFUB_060800,	11.1	7.31	8.33	0.00763728715406	0.179793281653	1.0
GO:0006633	fatty acid biosynthetic process	28	3	AFUB_015350,AFUB_017380,AFUB_093140,	10.7	7.05	7.99	0.00846069784081	0.179793281653	1.0
GO:0070085	glycosylation	28	3	AFUB_008020,AFUB_042600,AFUB_060800,	10.7	7.05	7.99	0.00846069784081	0.179793281653	1.0
GO:0032787	monocarboxylic acid metabolic process	156	7	AFUB_000650,AFUB_015350,AFUB_017380,AFUB_073700,AFUB_081980,AFUB_091680,AFUB_093140,	4.5	2.95	3.2	0.00930579305151	0.179793281653	1.0
GO:0071702	organic substance transport	236	9	AFUB_000650,AFUB_004340,AFUB_005250,AFUB_005460,AFUB_011310,AFUB_021760,AFUB_057210,AFUB_091550,AFUB_100160,	3.8	2.51	2.73	0.00934462732272	0.179793281653	1.0
GO:0034613	cellular protein localization	120	6	AFUB_004340,AFUB_005250,AFUB_011310,AFUB_021760,AFUB_057210,AFUB_091550,	5.0	3.29	3.57	0.00958434871953	0.179793281653	1.0
GO:0070727	cellular macromolecule localization	120	6	AFUB_004340,AFUB_005250,AFUB_011310,AFUB_021760,AFUB_057210,AFUB_091550,	5.0	3.29	3.57	0.00958434871953	0.179793281653	1.0
GO:0046907	intracellular transport	158	7	AFUB_004340,AFUB_005250,AFUB_011310,AFUB_021760,AFUB_057210,AFUB_059360,AFUB_091550,	4.4	2.92	3.16	0.00994522769556	0.179793281653	1.0
GO:0051649	establishment of localization in cell	162	7	AFUB_004340,AFUB_005250,AFUB_011310,AFUB_021760,AFUB_057210,AFUB_059360,AFUB_091550,	4.3	2.84	3.08	0.0113198707585	0.179793281653	1.0
GO:0006083	acetate metabolic process	11	2	AFUB_000650,AFUB_081980,	18.2	11.97	14.68	0.0114947218948	0.179793281653	1.0
GO:0008610	lipid biosynthetic process	125	6	AFUB_005060,AFUB_015350,AFUB_017380,AFUB_020770,AFUB_064880,AFUB_093140,	4.8	3.16	3.42	0.011586926642	0.179793281653	1.0
GO:0019752	carboxylic acid metabolic process	384	12	AFUB_000650,AFUB_015350,AFUB_017380,AFUB_038020,AFUB_057160,AFUB_057230,AFUB_064280,AFUB_065160,AFUB_073700,AFUB_081980,AFUB_091680,AFUB_093140,	3.1	2.06	2.24	0.012994093282	0.179793281653	1.0
GO:1901135	carbohydrate derivative metabolic process	207	8	AFUB_007580,AFUB_008020,AFUB_020770,AFUB_026780,AFUB_042600,AFUB_060800,AFUB_081980,AFUB_083730,	3.9	2.54	2.75	0.0130554004578	0.179793281653	1.0
GO:0043436	oxoacid metabolic process	392	12	AFUB_000650,AFUB_015350,AFUB_017380,AFUB_038020,AFUB_057160,AFUB_057230,AFUB_064280,AFUB_065160,AFUB_073700,AFUB_081980,AFUB_091680,AFUB_093140,	3.1	2.01	2.19	0.0151052194061	0.179793281653	1.0
GO:0042149	cellular response to glucose starvation	1	1	AFUB_007050,	100.0	65.82	inf	0.0151937984496	0.179793281653	1.0
GO:0070789	metula development	1	1	AFUB_059360,	100.0	65.82	inf	0.0151937984496	0.179793281653	1.0
GO:0015838	amino-acid betaine transport	1	1	AFUB_000650,	100.0	65.82	inf	0.0151937984496	0.179793281653	1.0
GO:0032261	purine nucleotide salvage	1	1	AFUB_083730,	100.0	65.82	inf	0.0151937984496	0.179793281653	1.0
GO:0045332	phospholipid translocation	1	1	AFUB_100160,	100.0	65.82	inf	0.0151937984496	0.179793281653	1.0
GO:0000027	ribosomal large subunit assembly	1	1	AFUB_027840,	100.0	65.82	inf	0.0151937984496	0.179793281653	1.0
GO:0015879	carnitine transport	1	1	AFUB_000650,	100.0	65.82	inf	0.0151937984496	0.179793281653	1.0
GO:0015695	organic cation transport	1	1	AFUB_000650,	100.0	65.82	inf	0.0151937984496	0.179793281653	1.0
GO:0015697	quaternary ammonium group transport	1	1	AFUB_000650,	100.0	65.82	inf	0.0151937984496	0.179793281653	1.0
GO:0043173	nucleotide salvage	1	1	AFUB_083730,	100.0	65.82	inf	0.0151937984496	0.179793281653	1.0
GO:0006423	cysteinyl-tRNA aminoacylation	1	1	AFUB_057160,	100.0	65.82	inf	0.0151937984496	0.179793281653	1.0
GO:0034204	lipid translocation	1	1	AFUB_100160,	100.0	65.82	inf	0.0151937984496	0.179793281653	1.0
GO:0072337	modified amino acid transport	1	1	AFUB_000650,	100.0	65.82	inf	0.0151937984496	0.179793281653	1.0
GO:0032264	IMP salvage	1	1	AFUB_083730,	100.0	65.82	inf	0.0151937984496	0.179793281653	1.0
GO:0006082	organic acid metabolic process	395	12	AFUB_000650,AFUB_015350,AFUB_017380,AFUB_038020,AFUB_057160,AFUB_057230,AFUB_064280,AFUB_065160,AFUB_073700,AFUB_081980,AFUB_091680,AFUB_093140,	3.0	2.0	2.17	0.0159612229728	0.184482042267	1.0
GO:0009259	ribonucleotide metabolic process	65	4	AFUB_020770,AFUB_026780,AFUB_081980,AFUB_083730,	6.2	4.05	4.39	0.0167337074854	0.189014832278	1.0
GO:0034032	purine nucleoside bisphosphate metabolic process	14	2	AFUB_020770,AFUB_081980,	14.3	9.4	11.01	0.0184642267736	0.195249376734	1.0
GO:0033865	nucleoside bisphosphate metabolic process	14	2	AFUB_020770,AFUB_081980,	14.3	9.4	11.01	0.0184642267736	0.195249376734	1.0
GO:0033875	ribonucleoside bisphosphate metabolic process	14	2	AFUB_020770,AFUB_081980,	14.3	9.4	11.01	0.0184642267736	0.195249376734	1.0
GO:0015031	protein transport	140	6	AFUB_004340,AFUB_005250,AFUB_011310,AFUB_021760,AFUB_057210,AFUB_091550,	4.3	2.82	3.03	0.0193458693988	0.199221492627	1.0
GO:0071705	nitrogen compound transport	223	8	AFUB_000650,AFUB_004340,AFUB_005250,AFUB_005460,AFUB_011310,AFUB_021760,AFUB_057210,AFUB_091550,	3.6	2.36	2.54	0.0196415556111	0.199221492627	1.0
GO:0015833	peptide transport	143	6	AFUB_004340,AFUB_005250,AFUB_011310,AFUB_021760,AFUB_057210,AFUB_091550,	4.2	2.76	2.96	0.0212415695497	0.208965958738	1.0
GO:0051641	cellular localization	184	7	AFUB_004340,AFUB_005250,AFUB_011310,AFUB_021760,AFUB_057210,AFUB_059360,AFUB_091550,	3.8	2.5	2.68	0.0214431869128	0.208965958738	1.0
GO:0045184	establishment of protein localization	144	6	AFUB_004340,AFUB_005250,AFUB_011310,AFUB_021760,AFUB_057210,AFUB_091550,	4.2	2.74	2.94	0.0219005658512	0.20931886977	1.0
GO:0042886	amide transport	145	6	AFUB_004340,AFUB_005250,AFUB_011310,AFUB_021760,AFUB_057210,AFUB_091550,	4.1	2.72	2.92	0.0225733069366	0.211113459086	1.0
GO:0044281	small molecule metabolic process	670	17	AFUB_000650,AFUB_005060,AFUB_007580,AFUB_015350,AFUB_017380,AFUB_020770,AFUB_026780,AFUB_038020,AFUB_057160,AFUB_057230,AFUB_064280,AFUB_065160,AFUB_073700,AFUB_081980,AFUB_083730,AFUB_091680,AFUB_093140,	2.5	1.67	1.83	0.0229882291045	0.211113459086	1.0
GO:0005991	trehalose metabolic process	17	2	AFUB_046050,AFUB_089470,	11.8	7.74	8.8	0.0267934414375	0.211113459086	1.0
GO:0008104	protein localization	153	6	AFUB_004340,AFUB_005250,AFUB_011310,AFUB_021760,AFUB_057210,AFUB_091550,	3.9	2.58	2.75	0.0284633399561	0.211113459086	1.0
GO:0019693	ribose phosphate metabolic process	77	4	AFUB_020770,AFUB_026780,AFUB_081980,AFUB_083730,	5.2	3.42	3.66	0.0291680824722	0.211113459086	1.0
GO:1901137	carbohydrate derivative biosynthetic process	114	5	AFUB_008020,AFUB_026780,AFUB_042600,AFUB_060800,AFUB_083730,	4.4	2.89	3.08	0.0292409846511	0.211113459086	1.0
GO:0047496	vesicle transport along microtubule	2	1	AFUB_059360,	50.0	32.91	65.47	0.0301590655837	0.211113459086	1.0
GO:0099518	vesicle cytoskeletal trafficking	2	1	AFUB_059360,	50.0	32.91	65.47	0.0301590655837	0.211113459086	1.0
GO:0034440	lipid oxidation	2	1	AFUB_091680,	50.0	32.91	65.47	0.0301590655837	0.211113459086	1.0
GO:0032786	positive regulation of DNA-templated transcription, elongation	2	1	AFUB_043140,	50.0	32.91	65.47	0.0301590655837	0.211113459086	1.0
GO:0097035	regulation of membrane lipid distribution	2	1	AFUB_100160,	50.0	32.91	65.47	0.0301590655837	0.211113459086	1.0
GO:0042758	long-chain fatty acid catabolic process	2	1	AFUB_091680,	50.0	32.91	65.47	0.0301590655837	0.211113459086	1.0
GO:0042273	ribosomal large subunit biogenesis	2	1	AFUB_027840,	50.0	32.91	65.47	0.0301590655837	0.211113459086	1.0
GO:0034243	regulation of transcription elongation from RNA polymerase II promoter	2	1	AFUB_043140,	50.0	32.91	65.47	0.0301590655837	0.211113459086	1.0
GO:0032968	positive regulation of transcription elongation from RNA polymerase II promoter	2	1	AFUB_043140,	50.0	32.91	65.47	0.0301590655837	0.211113459086	1.0
GO:0006635	fatty acid beta-oxidation	2	1	AFUB_091680,	50.0	32.91	65.47	0.0301590655837	0.211113459086	1.0
GO:0000184	nuclear-transcribed mRNA catabolic process, nonsense-mediated decay	2	1	AFUB_012540,	50.0	32.91	65.47	0.0301590655837	0.211113459086	1.0
GO:0019395	fatty acid oxidation	2	1	AFUB_091680,	50.0	32.91	65.47	0.0301590655837	0.211113459086	1.0
GO:0019679	propionate metabolic process, methylcitrate cycle	2	1	AFUB_081980,	50.0	32.91	65.47	0.0301590655837	0.211113459086	1.0
GO:0009058	biosynthetic process	1109	24	AFUB_005060,AFUB_007270,AFUB_008020,AFUB_009300,AFUB_014220,AFUB_015350,AFUB_017380,AFUB_020770,AFUB_026780,AFUB_034860,AFUB_040800,AFUB_042600,AFUB_050270,AFUB_057160,AFUB_060800,AFUB_064280,AFUB_064880,AFUB_065160,AFUB_074260,AFUB_078530,AFUB_083730,AFUB_089470,AFUB_093140,AFUB_098630,	2.2	1.42	1.57	0.0407600993321	0.256493153059	1.0
GO:0008299	isoprenoid biosynthetic process	22	2	AFUB_020770,AFUB_064880,	9.1	5.98	6.6	0.0433382107773	0.256493153059	1.0
GO:0001676	long-chain fatty acid metabolic process	3	1	AFUB_091680,	33.3	21.94	32.73	0.0448992038553	0.256493153059	1.0
GO:0006000	fructose metabolic process	3	1	AFUB_007580,	33.3	21.94	32.73	0.0448992038553	0.256493153059	1.0
GO:0016559	peroxisome fission	3	1	AFUB_073700,	33.3	21.94	32.73	0.0448992038553	0.256493153059	1.0
GO:0051650	establishment of vesicle localization	3	1	AFUB_059360,	33.3	21.94	32.73	0.0448992038553	0.256493153059	1.0
GO:0046049	UMP metabolic process	3	1	AFUB_026780,	33.3	21.94	32.73	0.0448992038553	0.256493153059	1.0
GO:0009173	pyrimidine ribonucleoside monophosphate metabolic process	3	1	AFUB_026780,	33.3	21.94	32.73	0.0448992038553	0.256493153059	1.0
GO:0006003	fructose 2,6-bisphosphate metabolic process	3	1	AFUB_007580,	33.3	21.94	32.73	0.0448992038553	0.256493153059	1.0
GO:0006222	UMP biosynthetic process	3	1	AFUB_026780,	33.3	21.94	32.73	0.0448992038553	0.256493153059	1.0
GO:0009174	pyrimidine ribonucleoside monophosphate biosynthetic process	3	1	AFUB_026780,	33.3	21.94	32.73	0.0448992038553	0.256493153059	1.0
GO:0055071	manganese ion homeostasis	3	1	AFUB_069470,	33.3	21.94	32.73	0.0448992038553	0.256493153059	1.0
GO:0045324	late endosome to vacuole transport	3	1	AFUB_021760,	33.3	21.94	32.73	0.0448992038553	0.256493153059	1.0
GO:0008612	peptidyl-lysine modification to peptidyl-hypusine	3	1	AFUB_050270,	33.3	21.94	32.73	0.0448992038553	0.256493153059	1.0
GO:0030026	cellular manganese ion homeostasis	3	1	AFUB_069470,	33.3	21.94	32.73	0.0448992038553	0.256493153059	1.0
GO:0016925	protein sumoylation	3	1	AFUB_063900,	33.3	21.94	32.73	0.0448992038553	0.256493153059	1.0
GO:0006720	isoprenoid metabolic process	23	2	AFUB_020770,AFUB_064880,	8.7	5.72	6.28	0.0470055311266	0.265474420113	1.0
Molecular Function
ID	Name	Bgd count	Result count	Result gene list	Pct of bgd	Fold enrichment	Odds ratio	P-value	Benjamini	Bonferroni
GO:0004169	dolichyl-phosphate-mannose-protein mannosyltransferase activity	3	2	AFUB_008020,AFUB_042600,	66.7	43.88	132.31	0.000678789041934	0.0699152713192	0.139830542638
GO:0016635	oxidoreductase activity, acting on the CH-CH group of donors, quinone or related compound as acceptor	3	2	AFUB_026780,AFUB_057230,	66.7	43.88	132.31	0.000678789041934	0.0699152713192	0.139830542638
GO:0003899	DNA-directed 5'-3' RNA polymerase activity	29	3	AFUB_014220,AFUB_034860,AFUB_074260,	10.3	6.81	7.68	0.00933433020825	0.134419958573	1.0
GO:0097747	RNA polymerase activity	32	3	AFUB_014220,AFUB_034860,AFUB_074260,	9.4	6.17	6.89	0.0122623321558	0.134419958573	1.0
GO:0034062	5'-3' RNA polymerase activity	32	3	AFUB_014220,AFUB_034860,AFUB_074260,	9.4	6.17	6.89	0.0122623321558	0.134419958573	1.0
GO:0000030	mannosyltransferase activity	12	2	AFUB_008020,AFUB_042600,	16.7	10.97	13.21	0.0136581733632	0.134419958573	1.0
GO:0015651	quaternary ammonium group transmembrane transporter activity	1	1	AFUB_000650,	100.0	65.82	inf	0.0151937984496	0.134419958573	1.0
GO:0003986	acetyl-CoA hydrolase activity	1	1	AFUB_081980,	100.0	65.82	inf	0.0151937984496	0.134419958573	1.0
GO:0003876	AMP deaminase activity	1	1	AFUB_083730,	100.0	65.82	inf	0.0151937984496	0.134419958573	1.0
GO:0008775	acetate CoA-transferase activity	1	1	AFUB_081980,	100.0	65.82	inf	0.0151937984496	0.134419958573	1.0
GO:0004585	ornithine carbamoyltransferase activity	1	1	AFUB_064280,	100.0	65.82	inf	0.0151937984496	0.134419958573	1.0
GO:0072349	modified amino acid transmembrane transporter activity	1	1	AFUB_000650,	100.0	65.82	inf	0.0151937984496	0.134419958573	1.0
GO:0000991	obsolete transcription factor activity, core RNA polymerase II binding	1	1	AFUB_043140,	100.0	65.82	inf	0.0151937984496	0.134419958573	1.0
GO:0047623	adenosine-phosphate deaminase activity	1	1	AFUB_083730,	100.0	65.82	inf	0.0151937984496	0.134419958573	1.0
GO:0000247	C-8 sterol isomerase activity	1	1	AFUB_005060,	100.0	65.82	inf	0.0151937984496	0.134419958573	1.0
GO:0015226	carnitine transmembrane transporter activity	1	1	AFUB_000650,	100.0	65.82	inf	0.0151937984496	0.134419958573	1.0
GO:0003997	acyl-CoA oxidase activity	1	1	AFUB_091680,	100.0	65.82	inf	0.0151937984496	0.134419958573	1.0
GO:0004152	dihydroorotate dehydrogenase activity	1	1	AFUB_026780,	100.0	65.82	inf	0.0151937984496	0.134419958573	1.0
GO:0004817	cysteine-tRNA ligase activity	1	1	AFUB_057160,	100.0	65.82	inf	0.0151937984496	0.134419958573	1.0
GO:0004589	orotate reductase (NADH) activity	1	1	AFUB_026780,	100.0	65.82	inf	0.0151937984496	0.134419958573	1.0
GO:0015101	organic cation transmembrane transporter activity	1	1	AFUB_000650,	100.0	65.82	inf	0.0151937984496	0.134419958573	1.0
GO:0004506	squalene monooxygenase activity	1	1	AFUB_055310,	100.0	65.82	inf	0.0151937984496	0.134419958573	1.0
GO:0004496	mevalonate kinase activity	1	1	AFUB_064880,	100.0	65.82	inf	0.0151937984496	0.134419958573	1.0
GO:0016627	oxidoreductase activity, acting on the CH-CH group of donors	35	3	AFUB_026780,AFUB_057230,AFUB_091680,	8.6	5.64	6.24	0.0156605776979	0.134419958573	1.0
GO:0016779	nucleotidyltransferase activity	67	4	AFUB_014220,AFUB_034860,AFUB_074260,AFUB_078530,	6.0	3.93	4.25	0.018515920732	0.152571186832	1.0
GO:0003774	motor activity	18	2	AFUB_056240,AFUB_059360,	11.1	7.31	8.25	0.02984864154	0.163493881848	1.0
GO:0008898	S-adenosylmethionine-homocysteine S-methyltransferase activity	2	1	AFUB_050040,	50.0	32.91	65.47	0.0301590655837	0.163493881848	1.0
GO:0017128	phospholipid scramblase activity	2	1	AFUB_100160,	50.0	32.91	65.47	0.0301590655837	0.163493881848	1.0
GO:0022843	voltage-gated cation channel activity	2	1	AFUB_100160,	50.0	32.91	65.47	0.0301590655837	0.163493881848	1.0
GO:0016743	carboxyl- or carbamoyltransferase activity	2	1	AFUB_064280,	50.0	32.91	65.47	0.0301590655837	0.163493881848	1.0
GO:0008177	succinate dehydrogenase (ubiquinone) activity	2	1	AFUB_057230,	50.0	32.91	65.47	0.0301590655837	0.163493881848	1.0
GO:0004420	hydroxymethylglutaryl-CoA reductase (NADPH) activity	2	1	AFUB_020770,	50.0	32.91	65.47	0.0301590655837	0.163493881848	1.0
GO:0005384	manganese ion transmembrane transporter activity	2	1	AFUB_069470,	50.0	32.91	65.47	0.0301590655837	0.163493881848	1.0
GO:0005047	signal recognition particle binding	2	1	AFUB_004340,	50.0	32.91	65.47	0.0301590655837	0.163493881848	1.0
GO:0005245	voltage-gated calcium channel activity	2	1	AFUB_100160,	50.0	32.91	65.47	0.0301590655837	0.163493881848	1.0
GO:0008569	ATP-dependent microtubule motor activity, minus-end-directed	2	1	AFUB_059360,	50.0	32.91	65.47	0.0301590655837	0.163493881848	1.0
GO:0019789	SUMO transferase activity	2	1	AFUB_063900,	50.0	32.91	65.47	0.0301590655837	0.163493881848	1.0
GO:0030942	endoplasmic reticulum signal peptide binding	2	1	AFUB_004340,	50.0	32.91	65.47	0.0301590655837	0.163493881848	1.0
GO:0003873	6-phosphofructo-2-kinase activity	3	1	AFUB_007580,	33.3	21.94	32.73	0.0448992038553	0.210209908959	1.0
GO:0016634	oxidoreductase activity, acting on the CH-CH group of donors, oxygen as acceptor	3	1	AFUB_091680,	33.3	21.94	32.73	0.0448992038553	0.210209908959	1.0
GO:0015927	trehalase activity	3	1	AFUB_046050,	33.3	21.94	32.73	0.0448992038553	0.210209908959	1.0
GO:0004555	alpha,alpha-trehalase activity	3	1	AFUB_046050,	33.3	21.94	32.73	0.0448992038553	0.210209908959	1.0
GO:0005262	calcium channel activity	3	1	AFUB_100160,	33.3	21.94	32.73	0.0448992038553	0.210209908959	1.0
GO:0004030	aldehyde dehydrogenase [NAD(P)+] activity	3	1	AFUB_070420,	33.3	21.94	32.73	0.0448992038553	0.210209908959	1.0
Cellular Component
ID	Name	Bgd count	Result count	Result gene list	Pct of bgd	Fold enrichment	Odds ratio	P-value	Benjamini	Bonferroni
GO:0031967	organelle envelope	91	8	AFUB_000650,AFUB_002260,AFUB_005460,AFUB_011310,AFUB_012680,AFUB_015130,AFUB_060330,AFUB_091550,	8.8	5.79	6.71	6.41633e+06	0.00528721179619	0.00904702836684
GO:0031975	envelope	93	8	AFUB_000650,AFUB_002260,AFUB_005460,AFUB_011310,AFUB_012680,AFUB_015130,AFUB_060330,AFUB_091550,	8.6	5.66	6.55	7.49959e+06	0.00528721179619	0.0105744235924
GO:0044444	cytoplasmic part	515	19	AFUB_000650,AFUB_001070,AFUB_002260,AFUB_004340,AFUB_005060,AFUB_005250,AFUB_009300,AFUB_011310,AFUB_012680,AFUB_015130,AFUB_017300,AFUB_021760,AFUB_056240,AFUB_057210,AFUB_064280,AFUB_069470,AFUB_073700,AFUB_081980,AFUB_091680,	3.7	2.43	2.84	0.00022154940892	0.00699626423817	0.0312384666578
GO:0005737	cytoplasm	696	23	AFUB_000650,AFUB_001070,AFUB_002260,AFUB_004340,AFUB_005060,AFUB_005250,AFUB_009300,AFUB_011310,AFUB_012540,AFUB_012680,AFUB_015130,AFUB_017300,AFUB_021760,AFUB_026780,AFUB_056240,AFUB_057210,AFUB_064280,AFUB_064880,AFUB_069470,AFUB_073700,AFUB_081980,AFUB_091680,AFUB_098340,	3.3	2.17	2.59	0.000225706410029	0.00699626423817	0.0318246038141
GO:0044429	mitochondrial part	59	6	AFUB_000650,AFUB_002260,AFUB_011310,AFUB_012680,AFUB_015130,AFUB_064280,	10.2	6.69	7.75	0.000248094476531	0.00699626423817	0.0349813211908
GO:0005739	mitochondrion	87	7	AFUB_000650,AFUB_002260,AFUB_011310,AFUB_012680,AFUB_015130,AFUB_064280,AFUB_081980,	8.0	5.3	6.03	0.000326437620805	0.00767128408892	0.0460277045335
GO:0031090	organelle membrane	98	7	AFUB_000650,AFUB_002260,AFUB_005250,AFUB_011310,AFUB_012680,AFUB_069470,AFUB_073700,	7.1	4.7	5.29	0.000674723496881	0.0135908590086	0.0951360130602
GO:0005740	mitochondrial envelope	53	5	AFUB_000650,AFUB_002260,AFUB_011310,AFUB_012680,AFUB_015130,	9.4	6.21	7.06	0.00117766178583	0.0207562889753	0.166050311802
GO:0005759	mitochondrial matrix	7	2	AFUB_002260,AFUB_064280,	28.6	18.8	26.45	0.00456618935104	0.0665864030468	0.643832698496
GO:0044422	organelle part	524	16	AFUB_000650,AFUB_002260,AFUB_005250,AFUB_005460,AFUB_011310,AFUB_012680,AFUB_014220,AFUB_015130,AFUB_021760,AFUB_056240,AFUB_059360,AFUB_060330,AFUB_064280,AFUB_069470,AFUB_073700,AFUB_091550,	3.1	2.01	2.24	0.00519468392563	0.0665864030468	0.732450433514
GO:0044446	intracellular organelle part	524	16	AFUB_000650,AFUB_002260,AFUB_005250,AFUB_005460,AFUB_011310,AFUB_012680,AFUB_014220,AFUB_015130,AFUB_021760,AFUB_056240,AFUB_059360,AFUB_060330,AFUB_064280,AFUB_069470,AFUB_073700,AFUB_091550,	3.1	2.01	2.24	0.00519468392563	0.0665864030468	0.732450433514
GO:0031966	mitochondrial membrane	49	4	AFUB_000650,AFUB_002260,AFUB_011310,AFUB_012680,	8.2	5.37	5.96	0.00629304145698	0.0739432371196	0.887318845435
GO:0016020	membrane	1029	25	AFUB_000650,AFUB_002260,AFUB_004130,AFUB_005250,AFUB_008020,AFUB_009030,AFUB_011310,AFUB_012680,AFUB_015130,AFUB_020770,AFUB_024970,AFUB_027300,AFUB_042600,AFUB_047780,AFUB_055310,AFUB_057210,AFUB_057230,AFUB_060060,AFUB_064480,AFUB_069470,AFUB_070080,AFUB_073700,AFUB_088060,AFUB_098380,AFUB_100160,	2.4	1.6	1.82	0.00957133224223	0.0973784355176	1.0
GO:0098588	bounding membrane of organelle	59	4	AFUB_005250,AFUB_011310,AFUB_069470,AFUB_073700,	6.8	4.46	4.87	0.0120494147188	0.0973784355176	1.0
GO:0031300	intrinsic component of organelle membrane	12	2	AFUB_012680,AFUB_073700,	16.7	10.97	13.21	0.0136581733632	0.0973784355176	1.0
GO:0031301	integral component of organelle membrane	12	2	AFUB_012680,AFUB_073700,	16.7	10.97	13.21	0.0136581733632	0.0973784355176	1.0
GO:0005784	Sec61 translocon complex	1	1	AFUB_005250,	100.0	65.82	inf	0.0151937984496	0.0973784355176	1.0
GO:0001405	PAM complex, Tim23 associated import motor	1	1	AFUB_002260,	100.0	65.82	inf	0.0151937984496	0.0973784355176	1.0
GO:0045273	respiratory chain complex II	1	1	AFUB_057230,	100.0	65.82	inf	0.0151937984496	0.0973784355176	1.0
GO:0045281	succinate dehydrogenase complex	1	1	AFUB_057230,	100.0	65.82	inf	0.0151937984496	0.0973784355176	1.0
GO:0071256	translocon complex	1	1	AFUB_005250,	100.0	65.82	inf	0.0151937984496	0.0973784355176	1.0
GO:0005665	RNA polymerase II, core complex	1	1	AFUB_014220,	100.0	65.82	inf	0.0151937984496	0.0973784355176	1.0
GO:0044424	intracellular part	1536	33	AFUB_000650,AFUB_001070,AFUB_002260,AFUB_004340,AFUB_005060,AFUB_005250,AFUB_005460,AFUB_009300,AFUB_011310,AFUB_012440,AFUB_012540,AFUB_012680,AFUB_014220,AFUB_015130,AFUB_017300,AFUB_021760,AFUB_026780,AFUB_027840,AFUB_034860,AFUB_056240,AFUB_057210,AFUB_057230,AFUB_059360,AFUB_060330,AFUB_064280,AFUB_064880,AFUB_069470,AFUB_073700,AFUB_074260,AFUB_081980,AFUB_091550,AFUB_091680,AFUB_098340,	2.1	1.41	1.64	0.0167165418413	0.0992841282635	1.0
GO:0005743	mitochondrial inner membrane	36	3	AFUB_000650,AFUB_002260,AFUB_012680,	8.3	5.48	6.05	0.0168994260874	0.0992841282635	1.0
GO:0019866	organelle inner membrane	37	3	AFUB_000650,AFUB_002260,AFUB_012680,	8.1	5.34	5.87	0.0181917195407	0.10202979761	1.0
GO:0012505	endomembrane system	180	7	AFUB_001070,AFUB_005060,AFUB_005250,AFUB_005460,AFUB_021760,AFUB_060330,AFUB_091550,	3.9	2.56	2.75	0.0192532977725	0.10202979761	1.0
GO:0005635	nuclear envelope	38	3	AFUB_005460,AFUB_060330,AFUB_091550,	7.9	5.2	5.7	0.019537620819	0.10202979761	1.0
GO:0098796	membrane protein complex	108	5	AFUB_002260,AFUB_005250,AFUB_012680,AFUB_057210,AFUB_057230,	4.6	3.05	3.26	0.0238239571396	0.118123006869	1.0
GO:0000324	fungal-type vacuole	17	2	AFUB_017300,AFUB_069470,	11.8	7.74	8.8	0.0267934414375	0.118123006869	1.0
GO:0000322	storage vacuole	17	2	AFUB_017300,AFUB_069470,	11.8	7.74	8.8	0.0267934414375	0.118123006869	1.0
GO:0000323	lytic vacuole	17	2	AFUB_017300,AFUB_069470,	11.8	7.74	8.8	0.0267934414375	0.118123006869	1.0
GO:0019867	outer membrane	18	2	AFUB_011310,AFUB_098380,	11.1	7.31	8.25	0.02984864154	0.118123006869	1.0
GO:0033565	ESCRT-0 complex	2	1	AFUB_021760,	50.0	32.91	65.47	0.0301590655837	0.118123006869	1.0
GO:0000329	fungal-type vacuole membrane	2	1	AFUB_069470,	50.0	32.91	65.47	0.0301590655837	0.118123006869	1.0
GO:0005786	signal recognition particle, endoplasmic reticulum targeting	2	1	AFUB_004340,	50.0	32.91	65.47	0.0301590655837	0.118123006869	1.0
GO:0098852	lytic vacuole membrane	2	1	AFUB_069470,	50.0	32.91	65.47	0.0301590655837	0.118123006869	1.0
GO:0098805	whole membrane	48	3	AFUB_011310,AFUB_069470,AFUB_073700,	6.3	4.11	4.43	0.0359495188192	0.13699681496	1.0
GO:0005791	rough endoplasmic reticulum	3	1	AFUB_005250,	33.3	21.94	32.73	0.0448992038553	0.147289312024	1.0
GO:0031305	integral component of mitochondrial inner membrane	3	1	AFUB_012680,	33.3	21.94	32.73	0.0448992038553	0.147289312024	1.0
GO:0061617	MICOS complex	3	1	AFUB_012680,	33.3	21.94	32.73	0.0448992038553	0.147289312024	1.0
GO:0031304	intrinsic component of mitochondrial inner membrane	3	1	AFUB_012680,	33.3	21.94	32.73	0.0448992038553	0.147289312024	1.0
GO:0030867	rough endoplasmic reticulum membrane	3	1	AFUB_005250,	33.3	21.94	32.73	0.0448992038553	0.147289312024	1.0
GO:0043227	membrane-bounded organelle	1005	22	AFUB_000650,AFUB_001070,AFUB_002260,AFUB_005060,AFUB_005250,AFUB_005460,AFUB_011310,AFUB_012680,AFUB_014220,AFUB_015130,AFUB_017300,AFUB_021760,AFUB_027840,AFUB_034860,AFUB_060330,AFUB_064280,AFUB_069470,AFUB_073700,AFUB_074260,AFUB_081980,AFUB_091550,AFUB_091680,	2.2	1.44	1.58	0.0449180171421	0.147289312024	1.0
GO:0005622	intracellular	1838	36	AFUB_000650,AFUB_001070,AFUB_002260,AFUB_004340,AFUB_005060,AFUB_005250,AFUB_005460,AFUB_009300,AFUB_011310,AFUB_012440,AFUB_012540,AFUB_012680,AFUB_014220,AFUB_015130,AFUB_017300,AFUB_021760,AFUB_026780,AFUB_027840,AFUB_031720,AFUB_034860,AFUB_042790,AFUB_056240,AFUB_057210,AFUB_057230,AFUB_059360,AFUB_060330,AFUB_061170,AFUB_064280,AFUB_064880,AFUB_069470,AFUB_073700,AFUB_074260,AFUB_081980,AFU…	2.0	1.29	1.47	0.0462248520176	0.147864641913	1.0
GO:0005575	cellular component	2851	52	AFUB_000650,AFUB_001070,AFUB_002260,AFUB_004130,AFUB_004340,AFUB_005060,AFUB_005250,AFUB_005460,AFUB_008020,AFUB_009030,AFUB_009300,AFUB_011310,AFUB_012440,AFUB_012540,AFUB_012680,AFUB_014220,AFUB_015130,AFUB_017300,AFUB_020770,AFUB_021760,AFUB_024970,AFUB_026780,AFUB_027300,AFUB_027840,AFUB_031720,AFUB_034860,AFUB_042600,AFUB_042790,AFUB_046050,AFUB_047780,AFUB_055310,AFUB_056240,AFUB_057210,AFU…	1.8	1.2	1.43	0.0471908431636	0.147864641913	1.0

## Sheet: Calb_Cneo_Cdeut_Afum
Biological Process
ID	Name	Bgd count	Result count	Result gene list	Pct of bgd	Fold enrichment	Odds ratio	P-value	Benjamini	Bonferroni
GO:0006412	translation	177	20	AFUB_005690,AFUB_006380,AFUB_007150,AFUB_007210,AFUB_008430,AFUB_020660,AFUB_023990,AFUB_024140,AFUB_024880,AFUB_040500,AFUB_042100,AFUB_042280,AFUB_042410,AFUB_042810,AFUB_058260,AFUB_064950,AFUB_066860,AFUB_077280,AFUB_088700,AFUB_095890,	11.3	8.38	11.8	0.00967775	4.75178	4.75178
GO:0043043	peptide biosynthetic process	217	20	AFUB_005690,AFUB_006380,AFUB_007150,AFUB_007210,AFUB_008430,AFUB_020660,AFUB_023990,AFUB_024140,AFUB_024880,AFUB_040500,AFUB_042100,AFUB_042280,AFUB_042410,AFUB_042810,AFUB_058260,AFUB_064950,AFUB_066860,AFUB_077280,AFUB_088700,AFUB_095890,	9.2	6.83	9.34	0.46829	114.965	229.93
GO:0006518	peptide metabolic process	228	20	AFUB_005690,AFUB_006380,AFUB_007150,AFUB_007210,AFUB_008430,AFUB_020660,AFUB_023990,AFUB_024140,AFUB_024880,AFUB_040500,AFUB_042100,AFUB_042280,AFUB_042410,AFUB_042810,AFUB_058260,AFUB_064950,AFUB_066860,AFUB_077280,AFUB_088700,AFUB_095890,	8.8	6.5	8.83	1.17666	192.579	577.738
GO:0043604	amide biosynthetic process	265	21	AFUB_005690,AFUB_006380,AFUB_007150,AFUB_007210,AFUB_008430,AFUB_020660,AFUB_023990,AFUB_024140,AFUB_024880,AFUB_040100,AFUB_040500,AFUB_042100,AFUB_042280,AFUB_042410,AFUB_042810,AFUB_058260,AFUB_064950,AFUB_066860,AFUB_077280,AFUB_088700,AFUB_095890,	7.9	5.88	7.98	2.33246	286.309	1145.24
GO:0043603	cellular amide metabolic process	304	21	AFUB_005690,AFUB_006380,AFUB_007150,AFUB_007210,AFUB_008430,AFUB_020660,AFUB_023990,AFUB_024140,AFUB_024880,AFUB_040100,AFUB_040500,AFUB_042100,AFUB_042280,AFUB_042410,AFUB_042810,AFUB_058260,AFUB_064950,AFUB_066860,AFUB_077280,AFUB_088700,AFUB_095890,	6.9	5.12	6.84	31.1828	3062.15	15310.7
GO:1901566	organonitrogen compound biosynthetic process	546	26	AFUB_001620,AFUB_005690,AFUB_006380,AFUB_007150,AFUB_007210,AFUB_008430,AFUB_015000,AFUB_020660,AFUB_023990,AFUB_024140,AFUB_024880,AFUB_040100,AFUB_040500,AFUB_042100,AFUB_042280,AFUB_042410,AFUB_042810,AFUB_058260,AFUB_058270,AFUB_058380,AFUB_064950,AFUB_066860,AFUB_077280,AFUB_088700,AFUB_088870,AFUB_095890,	4.8	3.53	4.79	548.687	44900.9	269405
GO:1901576	organic substance biosynthetic process	1046	35	AFUB_001620,AFUB_001790,AFUB_005690,AFUB_006380,AFUB_007150,AFUB_007210,AFUB_008430,AFUB_010270,AFUB_015000,AFUB_020660,AFUB_021080,AFUB_023990,AFUB_024140,AFUB_024880,AFUB_030680,AFUB_040100,AFUB_040500,AFUB_042100,AFUB_042280,AFUB_042410,AFUB_042760,AFUB_042810,AFUB_043350,AFUB_052300,AFUB_053110,AFUB_058260,AFUB_058270,AFUB_058380,AFUB_064950,AFUB_066860,AFUB_077280,AFUB_088700,AFUB_088870,AFU…	3.3	2.48	3.56	6138.11	430544	301381
GO:0009058	biosynthetic process	1109	35	AFUB_001620,AFUB_001790,AFUB_005690,AFUB_006380,AFUB_007150,AFUB_007210,AFUB_008430,AFUB_010270,AFUB_015000,AFUB_020660,AFUB_021080,AFUB_023990,AFUB_024140,AFUB_024880,AFUB_030680,AFUB_040100,AFUB_040500,AFUB_042100,AFUB_042280,AFUB_042410,AFUB_042760,AFUB_042810,AFUB_043350,AFUB_052300,AFUB_053110,AFUB_058260,AFUB_058270,AFUB_058380,AFUB_064950,AFUB_066860,AFUB_077280,AFUB_088700,AFUB_088870,AFU…	3.2	2.34	3.31	27359	1.67916e+06	0.000134332874065
GO:0044271	cellular nitrogen compound biosynthetic process	677	26	AFUB_001620,AFUB_005690,AFUB_006380,AFUB_007150,AFUB_007210,AFUB_008430,AFUB_015000,AFUB_020660,AFUB_023990,AFUB_024140,AFUB_024880,AFUB_040100,AFUB_040500,AFUB_042100,AFUB_042280,AFUB_042410,AFUB_042810,AFUB_053110,AFUB_058260,AFUB_058270,AFUB_064950,AFUB_066860,AFUB_077280,AFUB_088700,AFUB_088870,AFUB_095890,	3.8	2.85	3.74	44895.4	2.41115e+06	0.000220436610727
GO:0044249	cellular biosynthetic process	1028	33	AFUB_001620,AFUB_001790,AFUB_005690,AFUB_006380,AFUB_007150,AFUB_007210,AFUB_008430,AFUB_010270,AFUB_015000,AFUB_020660,AFUB_021080,AFUB_023990,AFUB_024140,AFUB_024880,AFUB_040100,AFUB_040500,AFUB_042100,AFUB_042280,AFUB_042410,AFUB_042760,AFUB_042810,AFUB_043350,AFUB_052300,AFUB_053110,AFUB_058260,AFUB_058270,AFUB_058380,AFUB_064950,AFUB_066860,AFUB_077280,AFUB_088700,AFUB_088870,AFUB_095890,	3.2	2.38	3.3	49106.9	2.41115e+06	0.000241114992198
GO:0044267	cellular protein metabolic process	562	22	AFUB_005690,AFUB_006380,AFUB_007150,AFUB_007210,AFUB_008430,AFUB_020660,AFUB_023990,AFUB_024140,AFUB_024880,AFUB_040500,AFUB_042100,AFUB_042280,AFUB_042410,AFUB_042810,AFUB_053580,AFUB_058260,AFUB_058380,AFUB_064950,AFUB_066860,AFUB_077280,AFUB_088700,AFUB_095890,	3.9	2.9	3.65	326858	0.000145897354778	0.00160487090256
GO:0010467	gene expression	573	22	AFUB_005690,AFUB_006380,AFUB_007150,AFUB_007210,AFUB_008430,AFUB_020660,AFUB_023990,AFUB_024140,AFUB_024880,AFUB_040500,AFUB_042100,AFUB_042280,AFUB_042410,AFUB_042810,AFUB_053260,AFUB_058260,AFUB_064950,AFUB_066860,AFUB_069870,AFUB_077280,AFUB_088700,AFUB_095890,	3.8	2.85	3.57	450071	0.000184154055882	0.00220984867058
GO:0034645	cellular macromolecule biosynthetic process	536	21	AFUB_005690,AFUB_006380,AFUB_007150,AFUB_007210,AFUB_008430,AFUB_020660,AFUB_023990,AFUB_024140,AFUB_024880,AFUB_040500,AFUB_042100,AFUB_042280,AFUB_042410,AFUB_042810,AFUB_058260,AFUB_058380,AFUB_064950,AFUB_066860,AFUB_077280,AFUB_088700,AFUB_095890,	3.9	2.9	3.61	571755	0.000215947454194	0.00280731690452
GO:0009059	macromolecule biosynthetic process	545	21	AFUB_005690,AFUB_006380,AFUB_007150,AFUB_007210,AFUB_008430,AFUB_020660,AFUB_023990,AFUB_024140,AFUB_024880,AFUB_040500,AFUB_042100,AFUB_042280,AFUB_042410,AFUB_042810,AFUB_058260,AFUB_058380,AFUB_064950,AFUB_066860,AFUB_077280,AFUB_088700,AFUB_095890,	3.9	2.86	3.55	742828	0.000260520550035	0.00364728770049
GO:0019538	protein metabolic process	666	23	AFUB_005690,AFUB_006380,AFUB_007150,AFUB_007210,AFUB_008430,AFUB_020660,AFUB_023990,AFUB_024140,AFUB_024880,AFUB_040500,AFUB_042100,AFUB_042280,AFUB_042410,AFUB_042810,AFUB_053580,AFUB_058260,AFUB_058380,AFUB_064950,AFUB_066860,AFUB_069870,AFUB_077280,AFUB_088700,AFUB_095890,	3.5	2.56	3.2	1.52609e+06	0.00049954073088	0.0074931109632
GO:0034641	cellular nitrogen compound metabolic process	1099	31	AFUB_001620,AFUB_005690,AFUB_006380,AFUB_007150,AFUB_007210,AFUB_008430,AFUB_011760,AFUB_015000,AFUB_020660,AFUB_023990,AFUB_024140,AFUB_024880,AFUB_025360,AFUB_040100,AFUB_040500,AFUB_042100,AFUB_042280,AFUB_042410,AFUB_042760,AFUB_042810,AFUB_053110,AFUB_053260,AFUB_053580,AFUB_058260,AFUB_058270,AFUB_064950,AFUB_066860,AFUB_077280,AFUB_088700,AFUB_088870,AFUB_095890,	2.8	2.09	2.74	2.06071e+06	0.000632378987458	0.0101180637993
GO:1901564	organonitrogen compound metabolic process	1146	31	AFUB_001260,AFUB_001620,AFUB_005690,AFUB_006380,AFUB_007150,AFUB_007210,AFUB_008430,AFUB_011760,AFUB_015000,AFUB_020660,AFUB_023990,AFUB_024140,AFUB_024880,AFUB_040100,AFUB_040500,AFUB_042100,AFUB_042280,AFUB_042410,AFUB_042760,AFUB_042810,AFUB_053580,AFUB_058260,AFUB_058270,AFUB_058380,AFUB_064950,AFUB_066860,AFUB_069870,AFUB_077280,AFUB_088700,AFUB_088870,AFUB_095890,	2.7	2.01	2.61	4.80514e+06	0.00138783839265	0.023593252675
GO:0009312	oligosaccharide biosynthetic process	10	3	AFUB_001790,AFUB_021080,AFUB_043350,	30.0	22.24	32.43	0.00026566574642	0.00652209407461	0.130441881492
GO:0005992	trehalose biosynthetic process	10	3	AFUB_001790,AFUB_021080,AFUB_043350,	30.0	22.24	32.43	0.00026566574642	0.00652209407461	0.130441881492
GO:0046351	disaccharide biosynthetic process	10	3	AFUB_001790,AFUB_021080,AFUB_043350,	30.0	22.24	32.43	0.00026566574642	0.00652209407461	0.130441881492
GO:0009311	oligosaccharide metabolic process	26	4	AFUB_001790,AFUB_021080,AFUB_028070,AFUB_043350,	15.4	11.41	13.89	0.000368059737114	0.0086055871868	0.180717330923
GO:0009987	cellular process	2586	50	AFUB_001260,AFUB_001620,AFUB_001790,AFUB_004240,AFUB_005190,AFUB_005690,AFUB_006380,AFUB_006480,AFUB_007150,AFUB_007210,AFUB_008430,AFUB_008510,AFUB_010270,AFUB_011760,AFUB_013880,AFUB_015000,AFUB_020660,AFUB_021080,AFUB_023990,AFUB_024140,AFUB_024880,AFUB_025360,AFUB_026380,AFUB_028670,AFUB_040100,AFUB_040500,AFUB_042100,AFUB_042280,AFUB_042410,AFUB_042760,AFUB_042810,AFUB_043350,AFUB_052300,AFU…	1.9	1.43	2.04	0.000729546245598	0.016282145754	0.358207206588
GO:0006413	translational initiation	16	3	AFUB_024880,AFUB_040500,AFUB_042810,	18.8	13.9	17.45	0.00116919255909	0.0249597194137	0.574073546515
GO:0005991	trehalose metabolic process	17	3	AFUB_001790,AFUB_021080,AFUB_043350,	17.6	13.08	16.2	0.00140595851609	0.028763567975	0.690325631399
GO:0022904	respiratory electron transport chain	6	2	AFUB_011760,AFUB_026380,	33.3	24.71	37.41	0.00260462735294	0.0511548812116	1.0
GO:0005984	disaccharide metabolic process	24	3	AFUB_001790,AFUB_021080,AFUB_043350,	12.5	9.27	10.79	0.00390931381624	0.0738258878375	1.0
GO:0022900	electron transport chain	9	2	AFUB_011760,AFUB_026380,	22.2	16.48	21.36	0.00608854864391	0.110721384599	1.0
GO:0044237	cellular metabolic process	2052	39	AFUB_001260,AFUB_001620,AFUB_001790,AFUB_005690,AFUB_006380,AFUB_007150,AFUB_007210,AFUB_008430,AFUB_010270,AFUB_011760,AFUB_015000,AFUB_020660,AFUB_021080,AFUB_023990,AFUB_024140,AFUB_024880,AFUB_025360,AFUB_026380,AFUB_040100,AFUB_040500,AFUB_042100,AFUB_042280,AFUB_042410,AFUB_042760,AFUB_042810,AFUB_043350,AFUB_052300,AFUB_053110,AFUB_053260,AFUB_053580,AFUB_058260,AFUB_058270,AFUB_058380,AFU…	1.9	1.41	1.76	0.00709911948991	0.124488131055	1.0
GO:0034637	cellular carbohydrate biosynthetic process	30	3	AFUB_001790,AFUB_021080,AFUB_043350,	10.0	7.41	8.38	0.0073988219977	0.125269710375	1.0
GO:0015980	energy derivation by oxidation of organic compounds	31	3	AFUB_011760,AFUB_026380,AFUB_042760,	9.7	7.17	8.08	0.0081127110689	0.132778037828	1.0
GO:0006807	nitrogen compound metabolic process	1735	34	AFUB_001260,AFUB_001620,AFUB_005690,AFUB_006380,AFUB_007150,AFUB_007210,AFUB_008430,AFUB_011760,AFUB_015000,AFUB_020660,AFUB_023990,AFUB_024140,AFUB_024880,AFUB_025360,AFUB_040100,AFUB_040500,AFUB_042100,AFUB_042280,AFUB_042410,AFUB_042760,AFUB_042810,AFUB_053110,AFUB_053260,AFUB_053580,AFUB_058260,AFUB_058270,AFUB_058380,AFUB_064950,AFUB_066860,AFUB_069870,AFUB_077280,AFUB_088700,AFUB_088870,AFU…	2.0	1.45	1.76	0.00853550505332	0.13519138649	1.0
GO:0044260	cellular macromolecule metabolic process	1043	23	AFUB_005690,AFUB_006380,AFUB_007150,AFUB_007210,AFUB_008430,AFUB_020660,AFUB_023990,AFUB_024140,AFUB_024880,AFUB_025360,AFUB_040500,AFUB_042100,AFUB_042280,AFUB_042410,AFUB_042810,AFUB_053580,AFUB_058260,AFUB_058380,AFUB_064950,AFUB_066860,AFUB_077280,AFUB_088700,AFUB_095890,	2.2	1.63	1.88	0.00952485922819	0.146147058782	1.0
GO:0016051	carbohydrate biosynthetic process	35	3	AFUB_001790,AFUB_021080,AFUB_043350,	8.6	6.35	7.07	0.0113650179652	0.154018388317	1.0
GO:0006694	steroid biosynthetic process	13	2	AFUB_030680,AFUB_099400,	15.4	11.41	13.59	0.0127380464614	0.154018388317	1.0
GO:0043038	amino acid activation	37	3	AFUB_008430,AFUB_020660,AFUB_058260,	8.1	6.01	6.65	0.0132345367068	0.154018388317	1.0
GO:0006418	tRNA aminoacylation for protein translation	37	3	AFUB_008430,AFUB_020660,AFUB_058260,	8.1	6.01	6.65	0.0132345367068	0.154018388317	1.0
GO:0043039	tRNA aminoacylation	37	3	AFUB_008430,AFUB_020660,AFUB_058260,	8.1	6.01	6.65	0.0132345367068	0.154018388317	1.0
GO:0042125	protein galactosylation	1	1	AFUB_058380,	100.0	74.14	inf	0.0134883720929	0.154018388317	1.0
GO:0046084	adenine biosynthetic process	1	1	AFUB_088870,	100.0	74.14	inf	0.0134883720929	0.154018388317	1.0
GO:0046083	adenine metabolic process	1	1	AFUB_088870,	100.0	74.14	inf	0.0134883720929	0.154018388317	1.0
GO:0043096	purine nucleobase salvage	1	1	AFUB_088870,	100.0	74.14	inf	0.0134883720929	0.154018388317	1.0
GO:0006168	adenine salvage	1	1	AFUB_088870,	100.0	74.14	inf	0.0134883720929	0.154018388317	1.0
GO:0006120	mitochondrial electron transport, NADH to ubiquinone	1	1	AFUB_011760,	100.0	74.14	inf	0.0134883720929	0.154018388317	1.0
GO:0008104	protein localization	153	6	AFUB_007070,AFUB_021700,AFUB_028490,AFUB_042760,AFUB_053040,AFUB_073480,	3.9	2.91	3.13	0.0168510966856	0.188042919832	1.0
GO:0071704	organic substance metabolic process	2378	42	AFUB_001260,AFUB_001620,AFUB_001790,AFUB_005690,AFUB_006380,AFUB_007150,AFUB_007210,AFUB_008430,AFUB_010270,AFUB_011760,AFUB_015000,AFUB_020660,AFUB_021080,AFUB_023990,AFUB_024140,AFUB_024880,AFUB_025360,AFUB_028070,AFUB_030680,AFUB_040100,AFUB_040500,AFUB_042100,AFUB_042280,AFUB_042410,AFUB_042760,AFUB_042810,AFUB_043350,AFUB_052300,AFUB_053110,AFUB_053260,AFUB_053580,AFUB_058260,AFUB_058270,AFU…	1.8	1.31	1.61	0.0185949949543	0.202892056057	1.0
GO:0009405	pathogenesis	43	3	AFUB_043350,AFUB_053040,AFUB_069870,	7.0	5.17	5.65	0.0198418084516	0.205582247289	1.0
GO:0009141	nucleoside triphosphate metabolic process	44	3	AFUB_011760,AFUB_042760,AFUB_053110,	6.8	5.05	5.51	0.0210903106918	0.205582247289	1.0
GO:0072521	purine-containing compound metabolic process	79	4	AFUB_011760,AFUB_015000,AFUB_042760,AFUB_088870,	5.1	3.75	4.04	0.0215595434431	0.205582247289	1.0
GO:0006091	generation of precursor metabolites and energy	46	3	AFUB_011760,AFUB_026380,AFUB_042760,	6.5	4.84	5.25	0.0237142399333	0.205582247289	1.0
GO:0016049	cell growth	18	2	AFUB_042760,AFUB_053260,	11.1	8.24	9.33	0.0239212605645	0.205582247289	1.0
GO:0044087	regulation of cellular component biogenesis	18	2	AFUB_042760,AFUB_073480,	11.1	8.24	9.33	0.0239212605645	0.205582247289	1.0
GO:0033036	macromolecule localization	168	6	AFUB_007070,AFUB_021700,AFUB_028490,AFUB_042760,AFUB_053040,AFUB_073480,	3.6	2.65	2.84	0.0254223799865	0.205582247289	1.0
GO:0045833	negative regulation of lipid metabolic process	2	1	AFUB_073480,	50.0	37.07	73.98	0.0267968713371	0.205582247289	1.0
GO:0090155	negative regulation of sphingolipid biosynthetic process	2	1	AFUB_073480,	50.0	37.07	73.98	0.0267968713371	0.205582247289	1.0
GO:0006437	tyrosyl-tRNA aminoacylation	2	1	AFUB_058260,	50.0	37.07	73.98	0.0267968713371	0.205582247289	1.0
GO:0008614	pyridoxine metabolic process	2	1	AFUB_058270,	50.0	37.07	73.98	0.0267968713371	0.205582247289	1.0
GO:0006538	glutamate catabolic process	2	1	AFUB_001260,	50.0	37.07	73.98	0.0267968713371	0.205582247289	1.0
GO:0070941	eisosome assembly	2	1	AFUB_073480,	50.0	37.07	73.98	0.0267968713371	0.205582247289	1.0
GO:0051055	negative regulation of lipid biosynthetic process	2	1	AFUB_073480,	50.0	37.07	73.98	0.0267968713371	0.205582247289	1.0
GO:1905038	regulation of membrane lipid metabolic process	2	1	AFUB_073480,	50.0	37.07	73.98	0.0267968713371	0.205582247289	1.0
GO:0006431	methionyl-tRNA aminoacylation	2	1	AFUB_008430,	50.0	37.07	73.98	0.0267968713371	0.205582247289	1.0
GO:0090153	regulation of sphingolipid biosynthetic process	2	1	AFUB_073480,	50.0	37.07	73.98	0.0267968713371	0.205582247289	1.0
GO:0008615	pyridoxine biosynthetic process	2	1	AFUB_058270,	50.0	37.07	73.98	0.0267968713371	0.205582247289	1.0
GO:0043649	dicarboxylic acid catabolic process	2	1	AFUB_001260,	50.0	37.07	73.98	0.0267968713371	0.205582247289	1.0
GO:0044419	interspecies interaction between organisms	50	3	AFUB_043350,AFUB_053040,AFUB_069870,	6.0	4.45	4.8	0.0294694674264	0.222607823175	1.0
GO:0044238	primary metabolic process	2099	37	AFUB_001260,AFUB_001790,AFUB_005690,AFUB_006380,AFUB_007150,AFUB_007210,AFUB_008430,AFUB_011760,AFUB_015000,AFUB_020660,AFUB_021080,AFUB_023990,AFUB_024140,AFUB_024880,AFUB_025360,AFUB_028070,AFUB_030680,AFUB_040500,AFUB_042100,AFUB_042280,AFUB_042410,AFUB_042760,AFUB_042810,AFUB_043350,AFUB_053110,AFUB_053260,AFUB_053580,AFUB_058260,AFUB_058380,AFUB_064950,AFUB_066860,AFUB_069870,AFUB_077280,AFU…	1.8	1.31	1.54	0.0314984919822	0.234329690353	1.0
GO:0048869	cellular developmental process	132	5	AFUB_005190,AFUB_042760,AFUB_043350,AFUB_053040,AFUB_053260,	3.8	2.81	2.99	0.0323608321001	0.237151769569	1.0
GO:0045324	late endosome to vacuole transport	3	1	AFUB_021700,	33.3	24.71	36.98	0.0399278688863	0.245302283347	1.0
GO:0006432	phenylalanyl-tRNA aminoacylation	3	1	AFUB_020660,	33.3	24.71	36.98	0.0399278688863	0.245302283347	1.0
GO:1990961	drug transmembrane export	3	1	AFUB_013880,	33.3	24.71	36.98	0.0399278688863	0.245302283347	1.0
GO:0009113	purine nucleobase biosynthetic process	3	1	AFUB_088870,	33.3	24.71	36.98	0.0399278688863	0.245302283347	1.0
GO:0042773	ATP synthesis coupled electron transport	3	1	AFUB_011760,	33.3	24.71	36.98	0.0399278688863	0.245302283347	1.0
GO:0006119	oxidative phosphorylation	3	1	AFUB_011760,	33.3	24.71	36.98	0.0399278688863	0.245302283347	1.0
GO:0006826	iron ion transport	3	1	AFUB_052310,	33.3	24.71	36.98	0.0399278688863	0.245302283347	1.0
GO:0009143	nucleoside triphosphate catabolic process	3	1	AFUB_053110,	33.3	24.71	36.98	0.0399278688863	0.245302283347	1.0
GO:0042775	mitochondrial ATP synthesis coupled electron transport	3	1	AFUB_011760,	33.3	24.71	36.98	0.0399278688863	0.245302283347	1.0
GO:0046618	drug export	3	1	AFUB_013880,	33.3	24.71	36.98	0.0399278688863	0.245302283347	1.0
GO:0034755	iron ion transmembrane transport	3	1	AFUB_052310,	33.3	24.71	36.98	0.0399278688863	0.245302283347	1.0
GO:0015031	protein transport	140	5	AFUB_007070,AFUB_021700,AFUB_028490,AFUB_042760,AFUB_053040,	3.6	2.65	2.81	0.0401617450236	0.245302283347	1.0
GO:0009408	response to heat	24	2	AFUB_001790,AFUB_043350,	8.3	6.18	6.78	0.0409669801109	0.245302283347	1.0
GO:0034605	cellular response to heat	24	2	AFUB_001790,AFUB_043350,	8.3	6.18	6.78	0.0409669801109	0.245302283347	1.0
GO:0045333	cellular respiration	24	2	AFUB_011760,AFUB_026380,	8.3	6.18	6.78	0.0409669801109	0.245302283347	1.0
GO:0015833	peptide transport	143	5	AFUB_007070,AFUB_021700,AFUB_028490,AFUB_042760,AFUB_053040,	3.5	2.59	2.75	0.0433588844964	0.246439052018	1.0
GO:0016192	vesicle-mediated transport	99	4	AFUB_007070,AFUB_021700,AFUB_053260,AFUB_066640,	4.0	3.0	3.18	0.0441896242226	0.246439052018	1.0
GO:0045184	establishment of protein localization	144	5	AFUB_007070,AFUB_021700,AFUB_028490,AFUB_042760,AFUB_053040,	3.5	2.57	2.73	0.044457889447	0.246439052018	1.0
GO:0042886	amide transport	145	5	AFUB_007070,AFUB_021700,AFUB_028490,AFUB_042760,AFUB_053040,	3.4	2.56	2.71	0.0455735953295	0.246439052018	1.0
GO:0043170	macromolecule metabolic process	1338	25	AFUB_005690,AFUB_006380,AFUB_007150,AFUB_007210,AFUB_008430,AFUB_020660,AFUB_023990,AFUB_024140,AFUB_024880,AFUB_025360,AFUB_040500,AFUB_042100,AFUB_042280,AFUB_042410,AFUB_042810,AFUB_053260,AFUB_053580,AFUB_058260,AFUB_058380,AFUB_064950,AFUB_066860,AFUB_069870,AFUB_077280,AFUB_088700,AFUB_095890,	1.9	1.39	1.55	0.0467655001973	0.246439052018	1.0
GO:0046148	pigment biosynthetic process	26	2	AFUB_052300,AFUB_088870,	7.7	5.7	6.21	0.0474152137555	0.246439052018	1.0
GO:0009653	anatomical structure morphogenesis	102	4	AFUB_005190,AFUB_042760,AFUB_043350,AFUB_053040,	3.9	2.91	3.08	0.0484126547837	0.246439052018	1.0
GO:0008150	biological process	4735	71	AFUB_001260,AFUB_001620,AFUB_001790,AFUB_004240,AFUB_004880,AFUB_005190,AFUB_005690,AFUB_006380,AFUB_006480,AFUB_007070,AFUB_007150,AFUB_007210,AFUB_008430,AFUB_008510,AFUB_010270,AFUB_011760,AFUB_013880,AFUB_015000,AFUB_016740,AFUB_020660,AFUB_021080,AFUB_021700,AFUB_022460,AFUB_023990,AFUB_024140,AFUB_024880,AFUB_025360,AFUB_025670,AFUB_026380,AFUB_028070,AFUB_028490,AFUB_028670,AFUB_030680,AFU…	1.5	1.11	1.62	0.0487432598368	0.246439052018	1.0
Molecular Function
ID	Name	Bgd count	Result count	Result gene list	Pct of bgd	Fold enrichment	Odds ratio	P-value	Benjamini	Bonferroni
GO:0003735	structural constituent of ribosome	113	14	AFUB_005690,AFUB_006380,AFUB_007150,AFUB_007210,AFUB_023990,AFUB_024140,AFUB_042100,AFUB_042280,AFUB_042410,AFUB_064950,AFUB_066860,AFUB_077280,AFUB_088700,AFUB_095890,	12.4	9.19	12.13	21.0947	3459.54	3459.54
GO:0005198	structural molecule activity	140	14	AFUB_005690,AFUB_006380,AFUB_007150,AFUB_007210,AFUB_023990,AFUB_024140,AFUB_042100,AFUB_042280,AFUB_042410,AFUB_064950,AFUB_066860,AFUB_077280,AFUB_088700,AFUB_095890,	10.0	7.41	9.49	374.525	30711.1	61422.1
GO:0003825	alpha,alpha-trehalose-phosphate synthase (UDP-forming) activity	2	2	AFUB_001790,AFUB_021080,	100.0	74.14	inf	0.000179872848502	0.00983304905143	0.0294991471543
GO:0060589	nucleoside-triphosphatase regulator activity	18	3	AFUB_025670,AFUB_028670,AFUB_054690,	16.7	12.36	15.11	0.00167078944034	0.0479385065672	0.274009468217
GO:0035251	UDP-glucosyltransferase activity	5	2	AFUB_001790,AFUB_021080,	40.0	29.66	49.88	0.00175176725877	0.0479385065672	0.287289830438
GO:0003723	RNA binding	167	8	AFUB_020660,AFUB_021730,AFUB_022990,AFUB_024880,AFUB_025360,AFUB_040500,AFUB_042810,AFUB_053260,	4.8	3.55	3.95	0.00175384780124	0.0479385065672	0.287631039403
GO:0046527	glucosyltransferase activity	7	2	AFUB_001790,AFUB_021080,	28.6	21.18	29.92	0.00361455981825	0.080140933233	0.592787810193
GO:0003743	translation initiation factor activity	24	3	AFUB_024880,AFUB_040500,AFUB_042810,	12.5	9.27	10.79	0.00390931381624	0.080140933233	0.641127465864
GO:0004129	cytochrome-c oxidase activity	9	2	AFUB_020070,AFUB_058180,	22.2	16.48	21.36	0.00608854864391	0.0832101648001	0.998521977602
GO:0016675	oxidoreductase activity, acting on a heme group of donors	9	2	AFUB_020070,AFUB_058180,	22.2	16.48	21.36	0.00608854864391	0.0832101648001	0.998521977602
GO:0015002	heme-copper terminal oxidase activity	9	2	AFUB_020070,AFUB_058180,	22.2	16.48	21.36	0.00608854864391	0.0832101648001	0.998521977602
GO:0016676	oxidoreductase activity, acting on a heme group of donors, oxygen as acceptor	9	2	AFUB_020070,AFUB_058180,	22.2	16.48	21.36	0.00608854864391	0.0832101648001	0.998521977602
GO:0005096	GTPase activator activity	10	2	AFUB_025670,AFUB_054690,	20.0	14.83	18.69	0.00754426936821	0.095173859722	1.0
GO:0008135	translation factor activity, RNA binding	36	3	AFUB_024880,AFUB_040500,AFUB_042810,	8.3	6.18	6.85	0.0122792273694	0.0961779575323	1.0
GO:0030695	GTPase regulator activity	13	2	AFUB_025670,AFUB_054690,	15.4	11.41	13.59	0.0127380464614	0.0961779575323	1.0
GO:0016875	ligase activity, forming carbon-oxygen bonds	37	3	AFUB_008430,AFUB_020660,AFUB_058260,	8.1	6.01	6.65	0.0132345367068	0.0961779575323	1.0
GO:0004812	aminoacyl-tRNA ligase activity	37	3	AFUB_008430,AFUB_020660,AFUB_058260,	8.1	6.01	6.65	0.0132345367068	0.0961779575323	1.0
GO:0106130	purine phosphoribosyltransferase activity	1	1	AFUB_088870,	100.0	74.14	inf	0.0134883720929	0.0961779575323	1.0
GO:0003999	adenine phosphoribosyltransferase activity	1	1	AFUB_088870,	100.0	74.14	inf	0.0134883720929	0.0961779575323	1.0
GO:0008686	3,4-dihydroxy-2-butanone-4-phosphate synthase activity	1	1	AFUB_001620,	100.0	74.14	inf	0.0134883720929	0.0961779575323	1.0
GO:0004019	adenylosuccinate synthase activity	1	1	AFUB_015000,	100.0	74.14	inf	0.0134883720929	0.0961779575323	1.0
GO:0004849	uridine kinase activity	1	1	AFUB_022460,	100.0	74.14	inf	0.0134883720929	0.0961779575323	1.0
GO:0000774	adenyl-nucleotide exchange factor activity	1	1	AFUB_028670,	100.0	74.14	inf	0.0134883720929	0.0961779575323	1.0
GO:0042626	ATPase activity, coupled to transmembrane movement of substances	73	4	AFUB_013880,AFUB_041770,AFUB_049250,AFUB_093930,	5.5	4.06	4.4	0.0165931302164	0.105476028606	1.0
GO:0043492	ATPase activity, coupled to movement of substances	73	4	AFUB_013880,AFUB_041770,AFUB_049250,AFUB_093930,	5.5	4.06	4.4	0.0165931302164	0.105476028606	1.0
GO:0015405	P-P-bond-hydrolysis-driven transmembrane transporter activity	74	4	AFUB_013880,AFUB_041770,AFUB_049250,AFUB_093930,	5.4	4.01	4.33	0.0173649559291	0.105476028606	1.0
GO:0015399	primary active transmembrane transporter activity	74	4	AFUB_013880,AFUB_041770,AFUB_049250,AFUB_093930,	5.4	4.01	4.33	0.0173649559291	0.105476028606	1.0
GO:0008194	UDP-glycosyltransferase activity	16	2	AFUB_001790,AFUB_021080,	12.5	9.27	10.67	0.0190909827621	0.111818613321	1.0
GO:0015035	protein disulfide oxidoreductase activity	17	2	AFUB_006480,AFUB_008510,	11.8	8.72	9.96	0.0214489859949	0.115649655244	1.0
GO:0008047	enzyme activator activity	18	2	AFUB_025670,AFUB_054690,	11.1	8.24	9.33	0.0239212605645	0.115649655244	1.0
GO:0009055	electron transfer activity	123	5	AFUB_006480,AFUB_008510,AFUB_020070,AFUB_058180,AFUB_091050,	4.1	3.01	3.23	0.0248143330976	0.115649655244	1.0
GO:0030234	enzyme regulator activity	47	3	AFUB_025670,AFUB_028670,AFUB_054690,	6.4	4.73	5.13	0.0250896807054	0.115649655244	1.0
GO:0015036	disulfide oxidoreductase activity	19	2	AFUB_006480,AFUB_008510,	10.5	7.8	8.78	0.0265043696554	0.115649655244	1.0
GO:0004573	mannosyl-oligosaccharide glucosidase activity	2	1	AFUB_028070,	50.0	37.07	73.98	0.0267968713371	0.115649655244	1.0
GO:0019206	nucleoside kinase activity	2	1	AFUB_022460,	50.0	37.07	73.98	0.0267968713371	0.115649655244	1.0
GO:0004351	glutamate decarboxylase activity	2	1	AFUB_001260,	50.0	37.07	73.98	0.0267968713371	0.115649655244	1.0
GO:0004831	tyrosine-tRNA ligase activity	2	1	AFUB_058260,	50.0	37.07	73.98	0.0267968713371	0.115649655244	1.0
GO:0004825	methionine-tRNA ligase activity	2	1	AFUB_008430,	50.0	37.07	73.98	0.0267968713371	0.115649655244	1.0
GO:0003978	UDP-glucose 4-epimerase activity	3	1	AFUB_058380,	33.3	24.71	36.98	0.0399278688863	0.155908821365	1.0
GO:0004826	phenylalanine-tRNA ligase activity	3	1	AFUB_020660,	33.3	24.71	36.98	0.0399278688863	0.155908821365	1.0
GO:0005381	iron ion transmembrane transporter activity	3	1	AFUB_052310,	33.3	24.71	36.98	0.0399278688863	0.155908821365	1.0
GO:0004733	pyridoxamine-phosphate oxidase activity	3	1	AFUB_058270,	33.3	24.71	36.98	0.0399278688863	0.155908821365	1.0
GO:0140101	catalytic activity, acting on a tRNA	58	3	AFUB_008430,AFUB_020660,AFUB_058260,	5.2	3.83	4.1	0.0429874059196	0.163951966763	1.0
Cellular Component
ID	Name	Bgd count	Result count	Result gene list	Pct of bgd	Fold enrichment	Odds ratio	P-value	Benjamini	Bonferroni
GO:0005840	ribosome	114	14	AFUB_005690,AFUB_006380,AFUB_007150,AFUB_007210,AFUB_023990,AFUB_024140,AFUB_042100,AFUB_042280,AFUB_042410,AFUB_064950,AFUB_066860,AFUB_077280,AFUB_088700,AFUB_095890,	12.3	9.1	12.01	23.791	2379.1	2379.1
GO:0005737	cytoplasm	696	28	AFUB_005690,AFUB_006380,AFUB_007070,AFUB_007150,AFUB_007210,AFUB_008430,AFUB_011760,AFUB_015000,AFUB_020070,AFUB_020660,AFUB_021700,AFUB_023990,AFUB_024140,AFUB_026380,AFUB_031800,AFUB_040100,AFUB_042100,AFUB_042280,AFUB_042410,AFUB_053490,AFUB_058260,AFUB_058380,AFUB_064950,AFUB_066860,AFUB_077280,AFUB_088700,AFUB_088870,AFUB_095890,	4.0	2.98	4.05	498.851	166284	49885.1
GO:1990904	ribonucleoprotein complex	155	14	AFUB_005690,AFUB_006380,AFUB_007150,AFUB_007210,AFUB_023990,AFUB_024140,AFUB_042100,AFUB_042280,AFUB_042410,AFUB_064950,AFUB_066860,AFUB_077280,AFUB_088700,AFUB_095890,	9.0	6.7	8.46	1416.6	70829.8	141660
GO:0044444	cytoplasmic part	515	21	AFUB_005690,AFUB_006380,AFUB_007070,AFUB_007150,AFUB_007210,AFUB_011760,AFUB_020070,AFUB_021700,AFUB_023990,AFUB_024140,AFUB_026380,AFUB_031800,AFUB_040100,AFUB_042100,AFUB_042280,AFUB_042410,AFUB_064950,AFUB_066860,AFUB_077280,AFUB_088700,AFUB_095890,	4.1	3.02	3.78	302857	6.7812e+06	0.000302857348126
GO:0043232	intracellular non-membrane-bounded organelle	318	16	AFUB_005190,AFUB_005690,AFUB_006380,AFUB_007150,AFUB_007210,AFUB_022990,AFUB_023990,AFUB_024140,AFUB_042100,AFUB_042280,AFUB_042410,AFUB_064950,AFUB_066860,AFUB_077280,AFUB_088700,AFUB_095890,	5.0	3.73	4.52	406872	6.7812e+06	0.000406871883903
GO:0043228	non-membrane-bounded organelle	318	16	AFUB_005190,AFUB_005690,AFUB_006380,AFUB_007150,AFUB_007210,AFUB_022990,AFUB_023990,AFUB_024140,AFUB_042100,AFUB_042280,AFUB_042410,AFUB_064950,AFUB_066860,AFUB_077280,AFUB_088700,AFUB_095890,	5.0	3.73	4.52	406872	6.7812e+06	0.000406871883903
GO:0032991	protein-containing complex	632	22	AFUB_004240,AFUB_005190,AFUB_005690,AFUB_006380,AFUB_007070,AFUB_007150,AFUB_007210,AFUB_011760,AFUB_021700,AFUB_023990,AFUB_024140,AFUB_026380,AFUB_042100,AFUB_042280,AFUB_042410,AFUB_052310,AFUB_064950,AFUB_066860,AFUB_077280,AFUB_088700,AFUB_091530,AFUB_095890,	3.5	2.58	3.19	2.17857e+06	0.000311223883611	0.00217856718528
GO:0005622	intracellular	1838	41	AFUB_001440,AFUB_004880,AFUB_005190,AFUB_005690,AFUB_006380,AFUB_007070,AFUB_007150,AFUB_007210,AFUB_008430,AFUB_010270,AFUB_011760,AFUB_013660,AFUB_015000,AFUB_020070,AFUB_020660,AFUB_021700,AFUB_022990,AFUB_023990,AFUB_024140,AFUB_026380,AFUB_031800,AFUB_040100,AFUB_042100,AFUB_042280,AFUB_042410,AFUB_042760,AFUB_052680,AFUB_053040,AFUB_053090,AFUB_053490,AFUB_053580,AFUB_058260,AFUB_058380,AFU…	2.2	1.65	2.26	0.000158234195771	0.00197792744714	0.0158234195771
GO:0044464	cell part	2139	44	AFUB_001440,AFUB_004880,AFUB_005190,AFUB_005690,AFUB_006380,AFUB_007070,AFUB_007150,AFUB_007210,AFUB_008430,AFUB_010270,AFUB_011760,AFUB_013660,AFUB_013880,AFUB_015000,AFUB_020070,AFUB_020660,AFUB_021700,AFUB_022990,AFUB_023990,AFUB_024140,AFUB_026380,AFUB_031800,AFUB_040100,AFUB_042100,AFUB_042280,AFUB_042410,AFUB_042760,AFUB_052310,AFUB_052680,AFUB_053040,AFUB_053090,AFUB_053490,AFUB_053580,AFU…	2.1	1.53	2.08	0.00054047284501	0.0054047284501	0.054047284501
GO:0005623	cell	2139	44	AFUB_001440,AFUB_004880,AFUB_005190,AFUB_005690,AFUB_006380,AFUB_007070,AFUB_007150,AFUB_007210,AFUB_008430,AFUB_010270,AFUB_011760,AFUB_013660,AFUB_013880,AFUB_015000,AFUB_020070,AFUB_020660,AFUB_021700,AFUB_022990,AFUB_023990,AFUB_024140,AFUB_026380,AFUB_031800,AFUB_040100,AFUB_042100,AFUB_042280,AFUB_042410,AFUB_042760,AFUB_052310,AFUB_052680,AFUB_053040,AFUB_053090,AFUB_053490,AFUB_053580,AFU…	2.1	1.53	2.08	0.00054047284501	0.0054047284501	0.054047284501
GO:0005747	mitochondrial respiratory chain complex I	4	2	AFUB_011760,AFUB_026380,	50.0	37.07	74.84	0.00106036055351	0.00815661964236	0.106036055351
GO:0045271	respiratory chain complex I	4	2	AFUB_011760,AFUB_026380,	50.0	37.07	74.84	0.00106036055351	0.00815661964236	0.106036055351
GO:0030964	NADH dehydrogenase complex	4	2	AFUB_011760,AFUB_026380,	50.0	37.07	74.84	0.00106036055351	0.00815661964236	0.106036055351
GO:0005575	cellular component	2851	53	AFUB_001440,AFUB_004240,AFUB_004880,AFUB_005190,AFUB_005690,AFUB_006380,AFUB_007070,AFUB_007150,AFUB_007210,AFUB_008430,AFUB_009680,AFUB_010270,AFUB_011210,AFUB_011760,AFUB_013660,AFUB_013880,AFUB_015000,AFUB_020070,AFUB_020660,AFUB_021700,AFUB_022990,AFUB_023990,AFUB_024140,AFUB_026380,AFUB_031800,AFUB_040100,AFUB_041770,AFUB_042100,AFUB_042280,AFUB_042410,AFUB_042760,AFUB_049250,AFUB_052310,AFU…	1.9	1.38	1.99	0.00117362929085	0.0083830663632	0.117362929085
GO:1990204	oxidoreductase complex	17	3	AFUB_011760,AFUB_026380,AFUB_052310,	17.6	13.08	16.2	0.00140595851609	0.00937305677392	0.140595851609
GO:0044424	intracellular part	1536	33	AFUB_005190,AFUB_005690,AFUB_006380,AFUB_007070,AFUB_007150,AFUB_007210,AFUB_008430,AFUB_010270,AFUB_011760,AFUB_015000,AFUB_020070,AFUB_020660,AFUB_021700,AFUB_022990,AFUB_023990,AFUB_024140,AFUB_026380,AFUB_031800,AFUB_040100,AFUB_042100,AFUB_042280,AFUB_042410,AFUB_053090,AFUB_053490,AFUB_053580,AFUB_058260,AFUB_058380,AFUB_064950,AFUB_066860,AFUB_077280,AFUB_088700,AFUB_088870,AFUB_095890,	2.1	1.59	1.98	0.00214732239891	0.0134207649932	0.214732239891
GO:0005746	mitochondrial respiratory chain	8	2	AFUB_011760,AFUB_026380,	25.0	18.53	24.93	0.0047772701059	0.0265403894772	0.47772701059
GO:0098803	respiratory chain complex	8	2	AFUB_011760,AFUB_026380,	25.0	18.53	24.93	0.0047772701059	0.0265403894772	0.47772701059
GO:0070469	respiratory chain	9	2	AFUB_011760,AFUB_026380,	22.2	16.48	21.36	0.00608854864391	0.0320449928627	0.608854864391
GO:0044429	mitochondrial part	59	4	AFUB_011760,AFUB_020070,AFUB_026380,AFUB_040100,	6.8	5.03	5.53	0.0079961256713	0.0399806283565	0.79961256713
GO:0033573	high-affinity iron permease complex	1	1	AFUB_052310,	100.0	74.14	inf	0.0134883720929	0.0613107822406	1.0
GO:1905862	ferroxidase complex	1	1	AFUB_052310,	100.0	74.14	inf	0.0134883720929	0.0613107822406	1.0
GO:0015934	large ribosomal subunit	14	2	AFUB_006380,AFUB_077280,	14.3	10.59	12.45	0.0147318953655	0.0640517189805	1.0
GO:0043226	organelle	1230	25	AFUB_005190,AFUB_005690,AFUB_006380,AFUB_007150,AFUB_007210,AFUB_010270,AFUB_011760,AFUB_020070,AFUB_021700,AFUB_022990,AFUB_023990,AFUB_024140,AFUB_026380,AFUB_031800,AFUB_040100,AFUB_042100,AFUB_042280,AFUB_042410,AFUB_053090,AFUB_053580,AFUB_064950,AFUB_066860,AFUB_077280,AFUB_088700,AFUB_095890,	2.0	1.51	1.73	0.0182625970583	0.0730503882332	1.0
GO:0043229	intracellular organelle	1230	25	AFUB_005190,AFUB_005690,AFUB_006380,AFUB_007150,AFUB_007210,AFUB_010270,AFUB_011760,AFUB_020070,AFUB_021700,AFUB_022990,AFUB_023990,AFUB_024140,AFUB_026380,AFUB_031800,AFUB_040100,AFUB_042100,AFUB_042280,AFUB_042410,AFUB_053090,AFUB_053580,AFUB_064950,AFUB_066860,AFUB_077280,AFUB_088700,AFUB_095890,	2.0	1.51	1.73	0.0182625970583	0.0730503882332	1.0
GO:1902495	transmembrane transporter complex	2	1	AFUB_052310,	50.0	37.07	73.98	0.0267968713371	0.0924030046106	1.0
GO:1990351	transporter complex	2	1	AFUB_052310,	50.0	37.07	73.98	0.0267968713371	0.0924030046106	1.0
GO:0033565	ESCRT-0 complex	2	1	AFUB_021700,	50.0	37.07	73.98	0.0267968713371	0.0924030046106	1.0
GO:0032126	eisosome	2	1	AFUB_073480,	50.0	37.07	73.98	0.0267968713371	0.0924030046106	1.0
GO:0005739	mitochondrion	87	4	AFUB_011760,AFUB_020070,AFUB_026380,AFUB_040100,	4.6	3.41	3.65	0.0294686728905	0.0982289096351	1.0
GO:0005740	mitochondrial envelope	53	3	AFUB_011760,AFUB_020070,AFUB_026380,	5.7	4.2	4.51	0.0342275854743	0.110411566046	1.0
GO:0098800	inner mitochondrial membrane protein complex	24	2	AFUB_011760,AFUB_026380,	8.3	6.18	6.78	0.0409669801109	0.128021812846	1.0
GO:0044391	ribosomal subunit	25	2	AFUB_006380,AFUB_077280,	8.0	5.93	6.49	0.0441467614605	0.133778065032	1.0

## Sheet: Calb_Hcap_Afum
Biological Process
ID	Name	Bgd count	Result count	Result gene list	Pct of bgd	Fold enrichment	Odds ratio	P-value	Benjamini	Bonferroni
GO:0019752	carboxylic acid metabolic process	384	17	AFUB_007730,AFUB_011810,AFUB_028190,AFUB_032610,AFUB_037740,AFUB_038840,AFUB_042500,AFUB_043800,AFUB_052790,AFUB_054240,AFUB_057960,AFUB_062440,AFUB_064300,AFUB_068670,AFUB_088170,AFUB_099120,AFUB_099260,	4.4	4.02	5.16	55251.8	0.000103726500795	0.000208851703674
GO:0043436	oxoacid metabolic process	392	17	AFUB_007730,AFUB_011810,AFUB_028190,AFUB_032610,AFUB_037740,AFUB_038840,AFUB_042500,AFUB_043800,AFUB_052790,AFUB_054240,AFUB_057960,AFUB_062440,AFUB_064300,AFUB_068670,AFUB_088170,AFUB_099120,AFUB_099260,	4.3	3.94	5.04	73943.8	0.000103726500795	0.000279507469791
GO:0006082	organic acid metabolic process	395	17	AFUB_007730,AFUB_011810,AFUB_028190,AFUB_032610,AFUB_037740,AFUB_038840,AFUB_042500,AFUB_043800,AFUB_052790,AFUB_054240,AFUB_057960,AFUB_062440,AFUB_064300,AFUB_068670,AFUB_088170,AFUB_099120,AFUB_099260,	4.3	3.91	5.0	82322.6	0.000103726500795	0.000311179502384
GO:0044281	small molecule metabolic process	670	21	AFUB_007730,AFUB_011810,AFUB_028190,AFUB_032610,AFUB_037740,AFUB_038840,AFUB_042500,AFUB_042850,AFUB_043800,AFUB_052790,AFUB_054240,AFUB_057960,AFUB_062440,AFUB_064300,AFUB_068670,AFUB_073680,AFUB_076430,AFUB_088170,AFUB_090790,AFUB_099120,AFUB_099260,	3.1	2.85	3.71	5857.41	0.000553525412549	0.00221410165019
GO:0072329	monocarboxylic acid catabolic process	39	5	AFUB_011810,AFUB_028190,AFUB_032610,AFUB_054240,AFUB_099120,	12.8	11.65	14.14	6.03397e+06	0.00433535858652	0.0228084059127
GO:0045733	acetate catabolic process	8	3	AFUB_011810,AFUB_028190,AFUB_032610,	37.5	34.07	56.24	6.88152e+06	0.00433535858652	0.0260121515191
GO:0006083	acetate metabolic process	11	3	AFUB_011810,AFUB_028190,AFUB_032610,	27.3	24.78	35.13	0.000197996887741	0.010317751321	0.0748428235659
GO:0016999	antibiotic metabolic process	82	6	AFUB_011810,AFUB_028190,AFUB_032610,AFUB_057960,AFUB_068670,AFUB_076430,	7.3	6.65	7.66	0.000260164473379	0.010317751321	0.0983421709372
GO:0046395	carboxylic acid catabolic process	83	6	AFUB_011810,AFUB_028190,AFUB_032610,AFUB_054240,AFUB_099120,AFUB_099260,	7.2	6.57	7.55	0.000278023727936	0.010317751321	0.10509296916
GO:0016054	organic acid catabolic process	83	6	AFUB_011810,AFUB_028190,AFUB_032610,AFUB_054240,AFUB_099120,AFUB_099260,	7.2	6.57	7.55	0.000278023727936	0.010317751321	0.10509296916
GO:0006520	cellular amino acid metabolic process	199	9	AFUB_007730,AFUB_037740,AFUB_038840,AFUB_042500,AFUB_054240,AFUB_062440,AFUB_064300,AFUB_088170,AFUB_099260,	4.5	4.11	4.73	0.000300252022569	0.010317751321	0.113495264531
GO:0017001	antibiotic catabolic process	17	3	AFUB_011810,AFUB_028190,AFUB_032610,	17.6	16.03	20.06	0.000778176894739	0.0245125721843	0.294150866211
GO:0009062	fatty acid catabolic process	18	3	AFUB_028190,AFUB_032610,AFUB_099120,	16.7	15.14	18.72	0.000926468215272	0.0250146418123	0.350204985373
GO:0015976	carbon utilization	18	3	AFUB_028190,AFUB_032610,AFUB_073680,	16.7	15.14	18.72	0.000926468215272	0.0250146418123	0.350204985373
GO:0044282	small molecule catabolic process	106	6	AFUB_011810,AFUB_028190,AFUB_032610,AFUB_054240,AFUB_099120,AFUB_099260,	5.7	5.14	5.8	0.00103023306455	0.0257874488106	0.3894280984
GO:0009060	aerobic respiration	19	3	AFUB_057960,AFUB_068090,AFUB_068670,	15.8	14.34	17.55	0.00109153222479	0.0257874488106	0.41259918097
GO:0032787	monocarboxylic acid metabolic process	156	7	AFUB_011810,AFUB_028190,AFUB_032610,AFUB_043800,AFUB_052790,AFUB_054240,AFUB_099120,	4.5	4.08	4.57	0.00153701256556	0.0341759264577	0.58099074978
GO:0008652	cellular amino acid biosynthetic process	80	5	AFUB_007730,AFUB_038840,AFUB_042500,AFUB_062440,AFUB_064300,	6.3	5.68	6.37	0.00177731477068	0.0356997791853	0.671824983315
GO:1901605	alpha-amino acid metabolic process	118	6	AFUB_007730,AFUB_037740,AFUB_042500,AFUB_062440,AFUB_088170,AFUB_099260,	5.1	4.62	5.17	0.00179443334529	0.0356997791853	0.678295804521
GO:0055114	oxidation-reduction process	670	16	AFUB_006990,AFUB_007730,AFUB_029340,AFUB_030450,AFUB_043820,AFUB_052930,AFUB_057960,AFUB_062440,AFUB_062950,AFUB_068090,AFUB_068370,AFUB_068670,AFUB_074770,AFUB_082360,AFUB_093370,AFUB_099260,	2.4	2.17	2.55	0.00208177336492	0.0376596904534	0.786910331938
GO:0045333	cellular respiration	24	3	AFUB_057960,AFUB_068090,AFUB_068670,	12.5	11.36	13.36	0.00219183383591	0.0376596904534	0.828513189975
GO:0009064	glutamine family amino acid metabolic process	24	3	AFUB_007730,AFUB_037740,AFUB_062440,	12.5	11.36	13.36	0.00219183383591	0.0376596904534	0.828513189975
GO:0009069	serine family amino acid metabolic process	25	3	AFUB_042500,AFUB_088170,AFUB_099260,	12.0	10.9	12.75	0.00247119092183	0.0406134855849	0.934110168452
GO:0009100	glycoprotein metabolic process	27	3	AFUB_019450,AFUB_083110,AFUB_094090,	11.1	10.09	11.68	0.00309365255886	0.048725027802	1.0
GO:0044242	cellular lipid catabolic process	29	3	AFUB_028190,AFUB_032610,AFUB_099120,	10.3	9.4	10.78	0.00380441127208	0.0575226984338	1.0
GO:0015980	energy derivation by oxidation of organic compounds	31	3	AFUB_057960,AFUB_068090,AFUB_068670,	9.7	8.79	10.01	0.00460710323564	0.0651049068905	1.0
GO:0006631	fatty acid metabolic process	62	4	AFUB_028190,AFUB_032610,AFUB_052790,AFUB_099120,	6.5	5.86	6.51	0.00465035049218	0.0651049068905	1.0
GO:0042135	neurotransmitter catabolic process	10	2	AFUB_054240,AFUB_099260,	20.0	18.17	23.08	0.00507820924565	0.0685558248163	1.0
GO:0008152	metabolic process	3264	47	AFUB_006990,AFUB_007240,AFUB_007730,AFUB_011640,AFUB_011810,AFUB_019450,AFUB_020170,AFUB_023400,AFUB_028190,AFUB_029340,AFUB_030450,AFUB_032610,AFUB_037740,AFUB_038840,AFUB_042500,AFUB_042850,AFUB_043800,AFUB_043820,AFUB_048110,AFUB_052790,AFUB_052930,AFUB_054240,AFUB_056940,AFUB_057960,AFUB_059880,AFUB_062440,AFUB_062950,AFUB_064300,AFUB_068090,AFUB_068370,AFUB_068670,AFUB_073680,AFUB_073730,AFU…	1.4	1.31	1.92	0.00551375001209	0.0718688794679	1.0
GO:0016042	lipid catabolic process	34	3	AFUB_028190,AFUB_032610,AFUB_099120,	8.8	8.02	9.03	0.00599059981705	0.0754815576948	1.0
GO:0009082	branched-chain amino acid biosynthetic process	12	2	AFUB_038840,AFUB_064300,	16.7	15.14	18.46	0.00734285818582	0.0895354965884	1.0
GO:0008150	biological process	4735	61	AFUB_005480,AFUB_006990,AFUB_007170,AFUB_007240,AFUB_007730,AFUB_010900,AFUB_011640,AFUB_011810,AFUB_012750,AFUB_014320,AFUB_019450,AFUB_020170,AFUB_023400,AFUB_025830,AFUB_026370,AFUB_028190,AFUB_029340,AFUB_030450,AFUB_032470,AFUB_032610,AFUB_035820,AFUB_037740,AFUB_038840,AFUB_042500,AFUB_042850,AFUB_043800,AFUB_043820,AFUB_048110,AFUB_051770,AFUB_052790,AFUB_052930,AFUB_053100,AFUB_054240,AFU…	1.3	1.17	2.23	0.0087163067556	0.0904550050552	1.0
GO:0017144	drug metabolic process	219	7	AFUB_011810,AFUB_028190,AFUB_032610,AFUB_057960,AFUB_068670,AFUB_076430,AFUB_099260,	3.2	2.9	3.18	0.00994492563857	0.0904550050552	1.0
GO:0090662	ATP hydrolysis coupled transmembrane transport	14	2	AFUB_035820,AFUB_068330,	14.3	12.98	15.38	0.00998149707388	0.0904550050552	1.0
GO:0099132	ATP hydrolysis coupled cation transmembrane transport	14	2	AFUB_035820,AFUB_068330,	14.3	12.98	15.38	0.00998149707388	0.0904550050552	1.0
GO:0015988	energy coupled proton transmembrane transport, against electrochemical gradient	14	2	AFUB_035820,AFUB_068330,	14.3	12.98	15.38	0.00998149707388	0.0904550050552	1.0
GO:0099131	ATP hydrolysis coupled ion transmembrane transport	14	2	AFUB_035820,AFUB_068330,	14.3	12.98	15.38	0.00998149707388	0.0904550050552	1.0
GO:0015991	ATP hydrolysis coupled proton transport	14	2	AFUB_035820,AFUB_068330,	14.3	12.98	15.38	0.00998149707388	0.0904550050552	1.0
GO:0042760	very long-chain fatty acid catabolic process	1	1	AFUB_099120,	100.0	90.85	inf	0.0110077519379	0.0904550050552	1.0
GO:0019646	aerobic electron transport chain	1	1	AFUB_068090,	100.0	90.85	inf	0.0110077519379	0.0904550050552	1.0
GO:0018940	orcinol metabolic process	1	1	AFUB_076430,	100.0	90.85	inf	0.0110077519379	0.0904550050552	1.0
GO:0000038	very long-chain fatty acid metabolic process	1	1	AFUB_099120,	100.0	90.85	inf	0.0110077519379	0.0904550050552	1.0
GO:1900797	cordyol C metabolic process	1	1	AFUB_076430,	100.0	90.85	inf	0.0110077519379	0.0904550050552	1.0
GO:1900570	diorcinol metabolic process	1	1	AFUB_076430,	100.0	90.85	inf	0.0110077519379	0.0904550050552	1.0
GO:0072490	toluene-containing compound metabolic process	1	1	AFUB_076430,	100.0	90.85	inf	0.0110077519379	0.0904550050552	1.0
GO:0006076	(1->3)-beta-D-glucan catabolic process	1	1	AFUB_091030,	100.0	90.85	inf	0.0110077519379	0.0904550050552	1.0
GO:0044237	cellular metabolic process	2052	32	AFUB_007240,AFUB_007730,AFUB_011640,AFUB_011810,AFUB_019450,AFUB_023400,AFUB_028190,AFUB_032610,AFUB_037740,AFUB_038840,AFUB_042500,AFUB_042850,AFUB_043800,AFUB_052790,AFUB_054240,AFUB_057960,AFUB_059880,AFUB_062440,AFUB_064300,AFUB_068090,AFUB_068670,AFUB_076430,AFUB_076640,AFUB_083110,AFUB_088170,AFUB_090790,AFUB_091030,AFUB_093130,AFUB_093150,AFUB_094090,AFUB_099120,AFUB_099260,	1.6	1.42	1.77	0.0127321343299	0.0961834276801	1.0
GO:0009084	glutamine family amino acid biosynthetic process	16	2	AFUB_007730,AFUB_062440,	12.5	11.36	13.18	0.0129771291314	0.0961834276801	1.0
GO:0006099	tricarboxylic acid cycle	16	2	AFUB_057960,AFUB_068670,	12.5	11.36	13.18	0.0129771291314	0.0961834276801	1.0
GO:0001505	regulation of neurotransmitter levels	16	2	AFUB_054240,AFUB_099260,	12.5	11.36	13.18	0.0129771291314	0.0961834276801	1.0
GO:0042133	neurotransmitter metabolic process	16	2	AFUB_054240,AFUB_099260,	12.5	11.36	13.18	0.0129771291314	0.0961834276801	1.0
GO:0006091	generation of precursor metabolites and energy	46	3	AFUB_057960,AFUB_068090,AFUB_068670,	6.5	5.92	6.5	0.0138360585675	0.100577502664	1.0
GO:0006101	citrate metabolic process	17	2	AFUB_057960,AFUB_068670,	11.8	10.69	12.3	0.0146036560965	0.104154377443	1.0
GO:0072350	tricarboxylic acid metabolic process	18	2	AFUB_057960,AFUB_068670,	11.1	10.09	11.53	0.0163133045817	0.114193132072	1.0
GO:0009081	branched-chain amino acid metabolic process	20	2	AFUB_038840,AFUB_064300,	10.0	9.08	10.24	0.0199741053833	0.137276578816	1.0
GO:0043687	post-translational protein modification	2	1	AFUB_094090,	50.0	45.42	91.11	0.0218960213768	0.140282984414	1.0
GO:0006086	acetyl-CoA biosynthetic process from pyruvate	2	1	AFUB_043800,	50.0	45.42	91.11	0.0218960213768	0.140282984414	1.0
GO:0006074	(1->3)-beta-D-glucan metabolic process	2	1	AFUB_091030,	50.0	45.42	91.11	0.0218960213768	0.140282984414	1.0
GO:0045292	mRNA cis splicing, via spliceosome	2	1	AFUB_093150,	50.0	45.42	91.11	0.0218960213768	0.140282984414	1.0
GO:0006486	protein glycosylation	23	2	AFUB_019450,AFUB_083110,	8.7	7.9	8.78	0.0260404268031	0.158762602122	1.0
GO:0009101	glycoprotein biosynthetic process	23	2	AFUB_019450,AFUB_083110,	8.7	7.9	8.78	0.0260404268031	0.158762602122	1.0
GO:0043413	macromolecule glycosylation	23	2	AFUB_019450,AFUB_083110,	8.7	7.9	8.78	0.0260404268031	0.158762602122	1.0
GO:1901607	alpha-amino acid biosynthetic process	62	3	AFUB_007730,AFUB_042500,AFUB_062440,	4.8	4.4	4.73	0.0304441120501	0.173912406305	1.0
GO:0043650	dicarboxylic acid biosynthetic process	3	1	AFUB_007730,	33.3	30.28	45.55	0.0326660868986	0.173912406305	1.0
GO:0006491	N-glycan processing	3	1	AFUB_094090,	33.3	30.28	45.55	0.0326660868986	0.173912406305	1.0
GO:0006564	L-serine biosynthetic process	3	1	AFUB_042500,	33.3	30.28	45.55	0.0326660868986	0.173912406305	1.0
GO:0006094	gluconeogenesis	3	1	AFUB_073680,	33.3	30.28	45.55	0.0326660868986	0.173912406305	1.0
GO:0006537	glutamate biosynthetic process	3	1	AFUB_007730,	33.3	30.28	45.55	0.0326660868986	0.173912406305	1.0
GO:1900588	violaceol I metabolic process	3	1	AFUB_076430,	33.3	30.28	45.55	0.0326660868986	0.173912406305	1.0
GO:0006085	acetyl-CoA biosynthetic process	3	1	AFUB_043800,	33.3	30.28	45.55	0.0326660868986	0.173912406305	1.0
GO:1900591	violaceol II metabolic process	3	1	AFUB_076430,	33.3	30.28	45.55	0.0326660868986	0.173912406305	1.0
GO:1901566	organonitrogen compound biosynthetic process	546	11	AFUB_007730,AFUB_011640,AFUB_019450,AFUB_038840,AFUB_042500,AFUB_042850,AFUB_043800,AFUB_062440,AFUB_064300,AFUB_083110,AFUB_090790,	2.0	1.83	2.0	0.0350741625389	0.184139353329	1.0
GO:0033036	macromolecule localization	168	5	AFUB_007170,AFUB_014320,AFUB_025830,AFUB_055660,AFUB_093150,	3.0	2.7	2.89	0.0370206652983	0.18931746878	1.0
GO:1902600	proton transmembrane transport	28	2	AFUB_035820,AFUB_068330,	7.1	6.49	7.08	0.0375629898373	0.18931746878	1.0
GO:0070085	glycosylation	28	2	AFUB_019450,AFUB_083110,	7.1	6.49	7.08	0.0375629898373	0.18931746878	1.0
GO:0009165	nucleotide biosynthetic process	68	3	AFUB_042850,AFUB_043800,AFUB_090790,	4.4	4.01	4.29	0.038515240357	0.191562642828	1.0
GO:0048193	Golgi vesicle transport	29	2	AFUB_005480,AFUB_012750,	6.9	6.27	6.82	0.0400636252874	0.196675978683	1.0
GO:0006561	proline biosynthetic process	4	1	AFUB_062440,	25.0	22.71	30.36	0.0433192135973	0.202156330121	1.0
GO:0071616	acyl-CoA biosynthetic process	4	1	AFUB_043800,	25.0	22.71	30.36	0.0433192135973	0.202156330121	1.0
GO:0009450	gamma-aminobutyric acid catabolic process	4	1	AFUB_054240,	25.0	22.71	30.36	0.0433192135973	0.202156330121	1.0
GO:0035384	thioester biosynthetic process	4	1	AFUB_043800,	25.0	22.71	30.36	0.0433192135973	0.202156330121	1.0
GO:1901293	nucleoside phosphate biosynthetic process	72	3	AFUB_042850,AFUB_043800,AFUB_090790,	4.2	3.79	4.03	0.044443739594	0.204874799592	1.0
GO:0046394	carboxylic acid biosynthetic process	181	5	AFUB_007730,AFUB_038840,AFUB_042500,AFUB_062440,AFUB_064300,	2.8	2.51	2.67	0.0484346322458	0.218901235686	1.0
GO:0016053	organic acid biosynthetic process	182	5	AFUB_007730,AFUB_038840,AFUB_042500,AFUB_062440,AFUB_064300,	2.7	2.5	2.65	0.0493904331804	0.218901235686	1.0
Molecular Function
ID	Name	Bgd count	Result count	Result gene list	Pct of bgd	Fold enrichment	Odds ratio	P-value	Benjamini	Bonferroni
GO:0016651	oxidoreductase activity, acting on NAD(P)H	22	6	AFUB_006990,AFUB_029340,AFUB_052930,AFUB_062950,AFUB_068090,AFUB_074770,	27.3	24.78	36.71	9321.42	1.88293e+06	1.88293e+06
GO:0051536	iron-sulfur cluster binding	37	6	AFUB_006990,AFUB_007730,AFUB_052930,AFUB_057960,AFUB_062950,AFUB_068090,	16.2	14.73	18.9	255005	0.000171703250015	0.000515109750046
GO:0051540	metal cluster binding	37	6	AFUB_006990,AFUB_007730,AFUB_052930,AFUB_057960,AFUB_062950,AFUB_068090,	16.2	14.73	18.9	255005	0.000171703250015	0.000515109750046
GO:0003984	acetolactate synthase activity	2	2	AFUB_038840,AFUB_064300,	100.0	90.85	inf	0.000119482498938	0.0057136244748	0.0241354647855
GO:0048037	cofactor binding	535	16	AFUB_006990,AFUB_007730,AFUB_029340,AFUB_030450,AFUB_038840,AFUB_052930,AFUB_054240,AFUB_057960,AFUB_062950,AFUB_068090,AFUB_068670,AFUB_073730,AFUB_082360,AFUB_088170,AFUB_093370,AFUB_099260,	3.0	2.72	3.28	0.00017374892273	0.0057136244748	0.0350972823914
GO:0019842	vitamin binding	110	7	AFUB_030450,AFUB_038840,AFUB_054240,AFUB_068670,AFUB_073730,AFUB_088170,AFUB_099260,	6.4	5.78	6.66	0.000187584293985	0.0057136244748	0.0378920273849
GO:0051539	4 iron, 4 sulfur cluster binding	11	3	AFUB_006990,AFUB_062950,AFUB_068090,	27.3	24.78	35.13	0.000197996887741	0.0057136244748	0.0399953713236
GO:0050662	coenzyme binding	347	12	AFUB_007730,AFUB_029340,AFUB_030450,AFUB_038840,AFUB_054240,AFUB_068090,AFUB_068670,AFUB_073730,AFUB_082360,AFUB_088170,AFUB_093370,AFUB_099260,	3.5	3.14	3.67	0.000349698220974	0.00882988007959	0.0706390406367
GO:0016744	transferase activity, transferring aldehyde or ketonic groups	4	2	AFUB_038840,AFUB_064300,	50.0	45.42	92.42	0.000706706800646	0.0158616415256	0.14275477373
GO:0016624	oxidoreductase activity, acting on the aldehyde or oxo group of donors, disulfide as acceptor	6	2	AFUB_043800,AFUB_068670,	33.3	30.28	46.2	0.00174169773888	0.0351822943253	0.351822943253
GO:0016491	oxidoreductase activity	889	19	AFUB_006990,AFUB_007730,AFUB_029340,AFUB_030450,AFUB_043800,AFUB_043820,AFUB_052930,AFUB_056940,AFUB_057960,AFUB_062440,AFUB_062950,AFUB_068090,AFUB_068370,AFUB_068670,AFUB_074770,AFUB_082360,AFUB_093370,AFUB_099120,AFUB_099260,	2.1	1.94	2.31	0.00271638364934	0.0431621439534	0.548709497167
GO:0050136	NADH dehydrogenase (quinone) activity	8	2	AFUB_062950,AFUB_074770,	25.0	22.71	30.79	0.00320510969951	0.0431621439534	0.647432159301
GO:0003954	NADH dehydrogenase activity	8	2	AFUB_062950,AFUB_074770,	25.0	22.71	30.79	0.00320510969951	0.0431621439534	0.647432159301
GO:0030976	thiamine pyrophosphate binding	8	2	AFUB_038840,AFUB_068670,	25.0	22.71	30.79	0.00320510969951	0.0431621439534	0.647432159301
GO:0008137	NADH dehydrogenase (ubiquinone) activity	8	2	AFUB_062950,AFUB_074770,	25.0	22.71	30.79	0.00320510969951	0.0431621439534	0.647432159301
GO:0048038	quinone binding	9	2	AFUB_029340,AFUB_062950,	22.2	20.19	26.39	0.00409159591699	0.0486177867784	0.826502375233
GO:0016655	oxidoreductase activity, acting on NAD(P)H, quinone or similar compound as acceptor	9	2	AFUB_062950,AFUB_074770,	22.2	20.19	26.39	0.00409159591699	0.0486177867784	0.826502375233
GO:0008536	Ran GTPase binding	10	2	AFUB_007170,AFUB_025830,	20.0	18.17	23.08	0.00507820924565	0.0542333144259	1.0
GO:0031406	carboxylic acid binding	11	2	AFUB_030450,AFUB_064300,	18.2	16.52	20.52	0.00616270088075	0.0542333144259	1.0
GO:0043177	organic acid binding	11	2	AFUB_030450,AFUB_064300,	18.2	16.52	20.52	0.00616270088075	0.0542333144259	1.0
GO:0070279	vitamin B6 binding	69	4	AFUB_054240,AFUB_073730,AFUB_088170,AFUB_099260,	5.8	5.27	5.8	0.00680355084105	0.0542333144259	1.0
GO:0030170	pyridoxal phosphate binding	69	4	AFUB_054240,AFUB_073730,AFUB_088170,AFUB_099260,	5.8	5.27	5.8	0.00680355084105	0.0542333144259	1.0
GO:0003883	CTP synthase activity	1	1	AFUB_090790,	100.0	90.85	inf	0.0110077519379	0.0542333144259	1.0
GO:0004092	carnitine O-acetyltransferase activity	1	1	AFUB_028190,	100.0	90.85	inf	0.0110077519379	0.0542333144259	1.0
GO:0004591	oxoglutarate dehydrogenase (succinyl-transferring) activity	1	1	AFUB_068670,	100.0	90.85	inf	0.0110077519379	0.0542333144259	1.0
GO:0004375	glycine dehydrogenase (decarboxylating) activity	1	1	AFUB_099260,	100.0	90.85	inf	0.0110077519379	0.0542333144259	1.0
GO:0015138	fumarate transmembrane transporter activity	1	1	AFUB_032610,	100.0	90.85	inf	0.0110077519379	0.0542333144259	1.0
GO:0015141	succinate transmembrane transporter activity	1	1	AFUB_032610,	100.0	90.85	inf	0.0110077519379	0.0542333144259	1.0
GO:0003980	UDP-glucose:glycoprotein glucosyltransferase activity	1	1	AFUB_019450,	100.0	90.85	inf	0.0110077519379	0.0542333144259	1.0
GO:0016642	oxidoreductase activity, acting on the CH-NH2 group of donors, disulfide as acceptor	1	1	AFUB_099260,	100.0	90.85	inf	0.0110077519379	0.0542333144259	1.0
GO:0004611	phosphoenolpyruvate carboxykinase activity	1	1	AFUB_073680,	100.0	90.85	inf	0.0110077519379	0.0542333144259	1.0
GO:0004612	phosphoenolpyruvate carboxykinase (ATP) activity	1	1	AFUB_073680,	100.0	90.85	inf	0.0110077519379	0.0542333144259	1.0
GO:0004053	arginase activity	1	1	AFUB_037740,	100.0	90.85	inf	0.0110077519379	0.0542333144259	1.0
GO:1990610	acetolactate synthase regulator activity	1	1	AFUB_064300,	100.0	90.85	inf	0.0110077519379	0.0542333144259	1.0
GO:0004639	phosphoribosylaminoimidazolesuccinocarboxamide synthase activity	1	1	AFUB_042850,	100.0	90.85	inf	0.0110077519379	0.0542333144259	1.0
GO:0045181	glutamate synthase activity, NAD(P)H as acceptor	1	1	AFUB_007730,	100.0	90.85	inf	0.0110077519379	0.0542333144259	1.0
GO:0016406	carnitine O-acyltransferase activity	1	1	AFUB_028190,	100.0	90.85	inf	0.0110077519379	0.0542333144259	1.0
GO:0016040	glutamate synthase (NADH) activity	1	1	AFUB_007730,	100.0	90.85	inf	0.0110077519379	0.0542333144259	1.0
GO:0015930	glutamate synthase activity	1	1	AFUB_007730,	100.0	90.85	inf	0.0110077519379	0.0542333144259	1.0
GO:0004647	phosphoserine phosphatase activity	1	1	AFUB_042500,	100.0	90.85	inf	0.0110077519379	0.0542333144259	1.0
GO:0005469	succinate:fumarate antiporter activity	1	1	AFUB_032610,	100.0	90.85	inf	0.0110077519379	0.0542333144259	1.0
GO:1901681	sulfur compound binding	16	2	AFUB_038840,AFUB_068670,	12.5	11.36	13.18	0.0129771291314	0.062413811537	1.0
GO:0016638	oxidoreductase activity, acting on the CH-NH2 group of donors	17	2	AFUB_007730,AFUB_099260,	11.8	10.69	12.3	0.0146036560965	0.0686032216626	1.0
GO:0017016	Ras GTPase binding	18	2	AFUB_007170,AFUB_025830,	11.1	10.09	11.53	0.0163133045817	0.073228611678	1.0
GO:0031267	small GTPase binding	18	2	AFUB_007170,AFUB_025830,	11.1	10.09	11.53	0.0163133045817	0.073228611678	1.0
GO:0051287	NAD binding	52	3	AFUB_029340,AFUB_068090,AFUB_093370,	5.8	5.24	5.7	0.0192242543032	0.0775964266334	1.0
GO:0043141	ATP-dependent 5'-3' DNA helicase activity	2	1	AFUB_067810,	50.0	45.42	91.11	0.0218960213768	0.0775964266334	1.0
GO:0004735	pyrroline-5-carboxylate reductase activity	2	1	AFUB_062440,	50.0	45.42	91.11	0.0218960213768	0.0775964266334	1.0
GO:0004573	mannosyl-oligosaccharide glucosidase activity	2	1	AFUB_094090,	50.0	45.42	91.11	0.0218960213768	0.0775964266334	1.0
GO:0003867	4-aminobutyrate transaminase activity	2	1	AFUB_054240,	50.0	45.42	91.11	0.0218960213768	0.0775964266334	1.0
GO:0016864	intramolecular oxidoreductase activity, transposing S-S bonds	2	1	AFUB_082360,	50.0	45.42	91.11	0.0218960213768	0.0775964266334	1.0
GO:0008177	succinate dehydrogenase (ubiquinone) activity	2	1	AFUB_057960,	50.0	45.42	91.11	0.0218960213768	0.0775964266334	1.0
GO:0015556	C4-dicarboxylate transmembrane transporter activity	2	1	AFUB_032610,	50.0	45.42	91.11	0.0218960213768	0.0775964266334	1.0
GO:0005310	dicarboxylic acid transmembrane transporter activity	2	1	AFUB_032610,	50.0	45.42	91.11	0.0218960213768	0.0775964266334	1.0
GO:0003756	protein disulfide isomerase activity	2	1	AFUB_082360,	50.0	45.42	91.11	0.0218960213768	0.0775964266334	1.0
GO:0019781	NEDD8 activating enzyme activity	2	1	AFUB_076640,	50.0	45.42	91.11	0.0218960213768	0.0775964266334	1.0
GO:0043139	5'-3' DNA helicase activity	2	1	AFUB_067810,	50.0	45.42	91.11	0.0218960213768	0.0775964266334	1.0
GO:0016791	phosphatase activity	55	3	AFUB_007240,AFUB_020170,AFUB_042500,	5.5	4.96	5.37	0.0222955625775	0.07765006277	1.0
GO:0043168	anion binding	959	17	AFUB_007730,AFUB_011640,AFUB_030450,AFUB_038840,AFUB_042850,AFUB_053100,AFUB_054240,AFUB_064300,AFUB_067810,AFUB_068090,AFUB_068670,AFUB_073680,AFUB_073730,AFUB_082360,AFUB_088170,AFUB_089020,AFUB_099260,	1.8	1.61	1.82	0.0283869129529	0.0971890918049	1.0
GO:0003824	catalytic activity	3341	45	AFUB_006990,AFUB_007240,AFUB_007730,AFUB_011640,AFUB_011810,AFUB_019450,AFUB_020170,AFUB_028190,AFUB_029340,AFUB_030450,AFUB_037740,AFUB_038840,AFUB_042500,AFUB_042850,AFUB_043800,AFUB_043820,AFUB_048110,AFUB_052790,AFUB_052930,AFUB_053100,AFUB_054240,AFUB_054600,AFUB_054940,AFUB_056940,AFUB_057960,AFUB_059880,AFUB_062440,AFUB_062950,AFUB_064300,AFUB_067810,AFUB_068090,AFUB_068370,AFUB_068670,AFU…	1.3	1.22	1.62	0.0319325055126	0.101516146977	1.0
GO:0016639	oxidoreductase activity, acting on the CH-NH2 group of donors, NAD or NADP as acceptor	3	1	AFUB_007730,	33.3	30.28	45.55	0.0326660868986	0.101516146977	1.0
GO:0004738	pyruvate dehydrogenase activity	3	1	AFUB_043800,	33.3	30.28	45.55	0.0326660868986	0.101516146977	1.0
GO:0004739	pyruvate dehydrogenase (acetyl-transferring) activity	3	1	AFUB_043800,	33.3	30.28	45.55	0.0326660868986	0.101516146977	1.0
GO:0016635	oxidoreductase activity, acting on the CH-CH group of donors, quinone or related compound as acceptor	3	1	AFUB_057960,	33.3	30.28	45.55	0.0326660868986	0.101516146977	1.0
GO:0000339	RNA cap binding	3	1	AFUB_093150,	33.3	30.28	45.55	0.0326660868986	0.101516146977	1.0
GO:0051020	GTPase binding	28	2	AFUB_007170,AFUB_025830,	7.1	6.49	7.08	0.0375629898373	0.11496551435	1.0
GO:0000104	succinate dehydrogenase activity	4	1	AFUB_057960,	25.0	22.71	30.36	0.0433192135973	0.125829202216	1.0
GO:0004576	oligosaccharyl transferase activity	4	1	AFUB_083110,	25.0	22.71	30.36	0.0433192135973	0.125829202216	1.0
GO:0016671	oxidoreductase activity, acting on a sulfur group of donors, disulfide as acceptor	4	1	AFUB_082360,	25.0	22.71	30.36	0.0433192135973	0.125829202216	1.0
GO:0036094	small molecule binding	1086	18	AFUB_007730,AFUB_011640,AFUB_029340,AFUB_030450,AFUB_038840,AFUB_042850,AFUB_053100,AFUB_054240,AFUB_064300,AFUB_067810,AFUB_068090,AFUB_068670,AFUB_073680,AFUB_073730,AFUB_082360,AFUB_088170,AFUB_093370,AFUB_099260,	1.7	1.51	1.69	0.0436041789857	0.125829202216	1.0
GO:0016881	acid-amino acid ligase activity	32	2	AFUB_042850,AFUB_054600,	6.3	5.68	6.13	0.0479279623911	0.136358428211	1.0
Cellular Component
ID	Name	Bgd count	Result count	Result gene list	Pct of bgd	Fold enrichment	Odds ratio	P-value	Benjamini	Bonferroni
GO:0033179	proton-transporting V-type ATPase, V0 domain	5	2	AFUB_035820,AFUB_068330,	40.0	36.34	61.6	0.00116945509041	0.130957645488	0.130978970126
GO:0012505	endomembrane system	180	7	AFUB_007170,AFUB_012750,AFUB_014320,AFUB_025830,AFUB_053100,AFUB_082360,AFUB_098280,	3.9	3.53	3.92	0.00346030092801	0.130957645488	0.387553703937
GO:0042579	microbody	34	3	AFUB_028190,AFUB_052790,AFUB_099120,	8.8	8.02	9.03	0.00599059981705	0.130957645488	0.670947179509
GO:0005777	peroxisome	34	3	AFUB_028190,AFUB_052790,AFUB_099120,	8.8	8.02	9.03	0.00599059981705	0.130957645488	0.670947179509
GO:0033176	proton-transporting V-type ATPase complex	11	2	AFUB_035820,AFUB_068330,	18.2	16.52	20.52	0.00616270088075	0.130957645488	0.690222498644
GO:0033177	proton-transporting two-sector ATPase complex, proton-transporting domain	12	2	AFUB_035820,AFUB_068330,	16.7	15.14	18.46	0.00734285818582	0.130957645488	0.822400116812
GO:0005635	nuclear envelope	38	3	AFUB_007170,AFUB_025830,AFUB_098280,	7.9	7.17	8.0	0.008184852843	0.130957645488	0.916703518416
GO:0000220	vacuolar proton-transporting V-type ATPase, V0 domain	1	1	AFUB_068330,	100.0	90.85	inf	0.0110077519379	0.13698535745	1.0
GO:0042652	mitochondrial respiratory chain complex I, peripheral segment	1	1	AFUB_068090,	100.0	90.85	inf	0.0110077519379	0.13698535745	1.0
GO:1990204	oxidoreductase complex	17	2	AFUB_043800,AFUB_068090,	11.8	10.69	12.3	0.0146036560965	0.163560948281	1.0
GO:0031967	organelle envelope	91	4	AFUB_007170,AFUB_025830,AFUB_068090,AFUB_098280,	4.4	3.99	4.32	0.0175656340031	0.175168171014	1.0
GO:0031975	envelope	93	4	AFUB_007170,AFUB_025830,AFUB_068090,AFUB_098280,	4.3	3.91	4.22	0.0188787620867	0.175168171014	1.0
GO:0005846	nuclear cap binding complex	2	1	AFUB_093150,	50.0	45.42	91.11	0.0218960213768	0.175168171014	1.0
GO:0034518	RNA cap binding complex	2	1	AFUB_093150,	50.0	45.42	91.11	0.0218960213768	0.175168171014	1.0
GO:0016469	proton-transporting two-sector ATPase complex	24	2	AFUB_035820,AFUB_068330,	8.3	7.57	8.38	0.0282084807092	0.195542470074	1.0
GO:0098796	membrane protein complex	108	4	AFUB_012750,AFUB_035820,AFUB_068090,AFUB_068330,	3.7	3.36	3.6	0.0306689508602	0.195542470074	1.0
GO:0045254	pyruvate dehydrogenase complex	3	1	AFUB_043800,	33.3	30.28	45.55	0.0326660868986	0.195542470074	1.0
GO:0005643	nuclear pore	27	2	AFUB_025830,AFUB_098280,	7.4	6.73	7.37	0.0351254733489	0.195542470074	1.0
GO:0045271	respiratory chain complex I	4	1	AFUB_068090,	25.0	22.71	30.36	0.0433192135973	0.195542470074	1.0
GO:0005747	mitochondrial respiratory chain complex I	4	1	AFUB_068090,	25.0	22.71	30.36	0.0433192135973	0.195542470074	1.0
GO:0030964	NADH dehydrogenase complex	4	1	AFUB_068090,	25.0	22.71	30.36	0.0433192135973	0.195542470074	1.0

## Sheet: Cneo_Cdeu_Hcap_Afum
Biological Process
ID	Name	Bgd count	Result count	Result gene list	Pct of bgd	Fold enrichment	Odds ratio	P-value	Benjamini	Bonferroni
GO:0044237	cellular metabolic process	2052	44	AFUB_004410,AFUB_007790,AFUB_008700,AFUB_015260,AFUB_015490,AFUB_018960,AFUB_021710,AFUB_022140,AFUB_022530,AFUB_022610,AFUB_022850,AFUB_026640,AFUB_028520,AFUB_029080,AFUB_029320,AFUB_031310,AFUB_034790,AFUB_034810,AFUB_038110,AFUB_039620,AFUB_041320,AFUB_043730,AFUB_046110,AFUB_049230,AFUB_050770,AFUB_051760,AFUB_053440,AFUB_057420,AFUB_059540,AFUB_059800,AFUB_060630,AFUB_061210,AFUB_064700,AFU…	2.1	1.73	2.66	13498.3	0.000710122361287	0.00828795058803
GO:1901564	organonitrogen compound metabolic process	1146	33	AFUB_004410,AFUB_008700,AFUB_015260,AFUB_015490,AFUB_018960,AFUB_021710,AFUB_022530,AFUB_022610,AFUB_022850,AFUB_026640,AFUB_028520,AFUB_029080,AFUB_029320,AFUB_032170,AFUB_034810,AFUB_038110,AFUB_039620,AFUB_041320,AFUB_046110,AFUB_049230,AFUB_051760,AFUB_053440,AFUB_059540,AFUB_059800,AFUB_061210,AFUB_064700,AFUB_068180,AFUB_073330,AFUB_076650,AFUB_089520,AFUB_092800,AFUB_093070,AFUB_098460,	2.9	2.32	3.32	65736.2	0.000114630444704	0.000403620327297
GO:0006023	aminoglycan biosynthetic process	7	4	AFUB_018960,AFUB_029080,AFUB_034810,AFUB_049230,	57.1	46.07	111.7	74677.8	0.000114630444704	0.000458521778817
GO:0006031	chitin biosynthetic process	7	4	AFUB_018960,AFUB_029080,AFUB_034810,AFUB_049230,	57.1	46.07	111.7	74677.8	0.000114630444704	0.000458521778817
GO:1901073	glucosamine-containing compound biosynthetic process	7	4	AFUB_018960,AFUB_029080,AFUB_034810,AFUB_049230,	57.1	46.07	111.7	74677.8	0.000114630444704	0.000458521778817
GO:0048589	developmental growth	8	3	AFUB_029070,AFUB_029080,AFUB_059540,	37.5	30.23	49.6	98401.7	0.00317992789233	0.0604186299543
GO:0009826	unidimensional cell growth	8	3	AFUB_029070,AFUB_029080,AFUB_059540,	37.5	30.23	49.6	98401.7	0.00317992789233	0.0604186299543
GO:0060560	developmental growth involved in morphogenesis	8	3	AFUB_029070,AFUB_029080,AFUB_059540,	37.5	30.23	49.6	98401.7	0.00317992789233	0.0604186299543
GO:0046349	amino sugar biosynthetic process	8	4	AFUB_018960,AFUB_029080,AFUB_034810,AFUB_049230,	50.0	40.31	83.76	147948	0.000171385097431	0.000908400788961
GO:0009987	cellular process	2586	53	AFUB_004410,AFUB_007790,AFUB_008700,AFUB_013270,AFUB_015260,AFUB_015490,AFUB_018960,AFUB_021710,AFUB_022140,AFUB_022530,AFUB_022610,AFUB_022850,AFUB_026640,AFUB_028520,AFUB_029070,AFUB_029080,AFUB_029320,AFUB_031310,AFUB_034790,AFUB_034810,AFUB_034910,AFUB_038110,AFUB_038460,AFUB_039620,AFUB_041320,AFUB_043730,AFUB_046110,AFUB_049230,AFUB_050770,AFUB_051760,AFUB_053440,AFUB_056090,AFUB_057420,AFU…	2.0	1.65	2.97	178273	0.000171385097431	0.00109459905396
GO:0006030	chitin metabolic process	18	5	AFUB_018960,AFUB_029080,AFUB_034810,AFUB_049230,AFUB_092800,	27.8	22.4	32.6	195390	0.000171385097431	0.00119969568202
GO:0017144	drug metabolic process	219	13	AFUB_018960,AFUB_022530,AFUB_022850,AFUB_029080,AFUB_034810,AFUB_049230,AFUB_057420,AFUB_059540,AFUB_059800,AFUB_064700,AFUB_076690,AFUB_076700,AFUB_092800,	5.9	4.79	5.81	234724	0.00018015102518	0.00144120820144
GO:1901071	glucosamine-containing compound metabolic process	21	5	AFUB_018960,AFUB_029080,AFUB_034810,AFUB_049230,AFUB_092800,	23.8	19.2	26.48	450710	0.000307484337667	0.002767359039
GO:0006022	aminoglycan metabolic process	24	5	AFUB_018960,AFUB_029080,AFUB_034810,AFUB_049230,AFUB_092800,	20.8	16.8	22.28	914367	0.000561421549477	0.00561421549477
GO:0006040	amino sugar metabolic process	26	5	AFUB_018960,AFUB_029080,AFUB_034810,AFUB_049230,AFUB_092800,	19.2	15.5	20.16	1.38786e+06	0.000710122361287	0.00852146833545
GO:0048869	cellular developmental process	132	9	AFUB_007790,AFUB_018960,AFUB_029070,AFUB_029080,AFUB_034810,AFUB_056090,AFUB_059540,AFUB_059800,AFUB_091500,	6.8	5.5	6.44	3.25204e+06	0.00153596302667	0.0199675193467
GO:0030436	asexual sporulation	105	8	AFUB_007790,AFUB_018960,AFUB_029070,AFUB_029080,AFUB_034810,AFUB_056090,AFUB_059800,AFUB_091500,	7.6	6.14	7.19	4.14705e+06	0.00181877959918	0.0254629143885
GO:0019954	asexual reproduction	109	8	AFUB_007790,AFUB_018960,AFUB_029070,AFUB_029080,AFUB_034810,AFUB_056090,AFUB_059800,AFUB_091500,	7.3	5.92	6.9	5.42939e+06	0.0022224321004	0.033336481506
GO:0031505	fungal-type cell wall organization	36	5	AFUB_008700,AFUB_018960,AFUB_029070,AFUB_029080,AFUB_059540,	13.9	11.2	13.63	7.21826e+06	0.0027700070766	0.0443201132255
GO:0071704	organic substance metabolic process	2378	46	AFUB_004410,AFUB_008700,AFUB_015260,AFUB_015490,AFUB_018960,AFUB_021710,AFUB_022140,AFUB_022530,AFUB_022610,AFUB_022850,AFUB_026640,AFUB_028520,AFUB_029080,AFUB_029320,AFUB_031310,AFUB_032170,AFUB_034810,AFUB_038110,AFUB_039620,AFUB_039830,AFUB_041320,AFUB_043730,AFUB_046110,AFUB_049230,AFUB_050770,AFUB_051760,AFUB_053440,AFUB_057420,AFUB_059540,AFUB_059800,AFUB_060630,AFUB_061210,AFUB_064700,AFU…	1.9	1.56	2.34	0.000127907186979	0.00392675064027	0.0785350128054
GO:0030154	cell differentiation	124	8	AFUB_007790,AFUB_018960,AFUB_029070,AFUB_029080,AFUB_034810,AFUB_056090,AFUB_059800,AFUB_091500,	6.5	5.2	5.99	0.000135451483345	0.00396034337018	0.0831672107738
GO:0071852	fungal-type cell wall organization or biogenesis	42	5	AFUB_008700,AFUB_018960,AFUB_029070,AFUB_029080,AFUB_059540,	11.9	9.6	11.41	0.00015367514701	0.00427256648535	0.0943565402641
GO:0043934	sporulation	127	8	AFUB_007790,AFUB_018960,AFUB_029070,AFUB_029080,AFUB_034810,AFUB_056090,AFUB_059800,AFUB_091500,	6.3	5.08	5.84	0.000160047278767	0.00427256648535	0.098269029163
GO:1901566	organonitrogen compound biosynthetic process	546	17	AFUB_004410,AFUB_015260,AFUB_015490,AFUB_018960,AFUB_022530,AFUB_022850,AFUB_026640,AFUB_029080,AFUB_034810,AFUB_041320,AFUB_049230,AFUB_059540,AFUB_059800,AFUB_064700,AFUB_073330,AFUB_089520,AFUB_093070,	3.1	2.51	2.98	0.000299314187836	0.00732048357515	0.183778911331
GO:0048856	anatomical structure development	176	9	AFUB_007790,AFUB_018960,AFUB_029070,AFUB_029080,AFUB_034810,AFUB_056090,AFUB_059540,AFUB_059800,AFUB_091500,	5.1	4.12	4.71	0.000299354526631	0.00732048357515	0.183803679352
GO:0045229	external encapsulating structure organization	49	5	AFUB_008700,AFUB_018960,AFUB_029070,AFUB_029080,AFUB_059540,	10.2	8.23	9.58	0.000321910515519	0.00732048357515	0.197653056529
GO:0071555	cell wall organization	49	5	AFUB_008700,AFUB_018960,AFUB_029070,AFUB_029080,AFUB_059540,	10.2	8.23	9.58	0.000321910515519	0.00732048357515	0.197653056529
GO:0006807	nitrogen compound metabolic process	1735	36	AFUB_004410,AFUB_008700,AFUB_015260,AFUB_015490,AFUB_018960,AFUB_021710,AFUB_022140,AFUB_022530,AFUB_022610,AFUB_022850,AFUB_026640,AFUB_028520,AFUB_029080,AFUB_029320,AFUB_032170,AFUB_034810,AFUB_038110,AFUB_039620,AFUB_041320,AFUB_046110,AFUB_049230,AFUB_051760,AFUB_053440,AFUB_059540,AFUB_059800,AFUB_060630,AFUB_061210,AFUB_064700,AFUB_067360,AFUB_068180,AFUB_073330,AFUB_076650,AFUB_089520,AFU…	2.1	1.67	2.25	0.00035123440185	0.00770206866914	0.215657922736
GO:0000902	cell morphogenesis	13	3	AFUB_029070,AFUB_029080,AFUB_059540,	23.1	18.61	24.78	0.000480516186092	0.0100750895845	0.295036938261
GO:0061794	conidium development	54	5	AFUB_018960,AFUB_029070,AFUB_029080,AFUB_034810,AFUB_059800,	9.3	7.47	8.6	0.000508677161433	0.0100750895845	0.31232777712
GO:0048315	conidium formation	54	5	AFUB_018960,AFUB_029070,AFUB_029080,AFUB_034810,AFUB_059800,	9.3	7.47	8.6	0.000508677161433	0.0100750895845	0.31232777712
GO:0032940	secretion by cell	15	3	AFUB_007790,AFUB_034910,AFUB_058410,	20.0	16.12	20.64	0.000750892711242	0.013971155294	0.461048124703
GO:0046903	secretion	15	3	AFUB_007790,AFUB_034910,AFUB_058410,	20.0	16.12	20.64	0.000750892711242	0.013971155294	0.461048124703
GO:0032502	developmental process	201	9	AFUB_007790,AFUB_018960,AFUB_029070,AFUB_029080,AFUB_034810,AFUB_056090,AFUB_059540,AFUB_059800,AFUB_091500,	4.5	3.61	4.08	0.000790845074008	0.0142817316306	0.485578875441
GO:0009932	cell tip growth	4	2	AFUB_029070,AFUB_029080,	50.0	40.31	81.64	0.000896987247702	0.0157357191454	0.550750170089
GO:1901135	carbohydrate derivative metabolic process	207	9	AFUB_018960,AFUB_022530,AFUB_026640,AFUB_029080,AFUB_034810,AFUB_049230,AFUB_076650,AFUB_092800,AFUB_098460,	4.3	3.51	3.95	0.000975681421743	0.0166407886931	0.59906839295
GO:0016310	phosphorylation	169	8	AFUB_021710,AFUB_029320,AFUB_039620,AFUB_043730,AFUB_053440,AFUB_059540,AFUB_075020,AFUB_089520,	4.7	3.82	4.29	0.00109546929646	0.0181788688655	0.672618148024
GO:0040007	growth	66	5	AFUB_018960,AFUB_029070,AFUB_029080,AFUB_034810,AFUB_059540,	7.6	6.11	6.9	0.00128019870722	0.0206400994914	0.786042006234
GO:0016049	cell growth	18	3	AFUB_029070,AFUB_029080,AFUB_059540,	16.7	13.44	16.51	0.00131101609147	0.0206400994914	0.804963880165
GO:0015748	organophosphate ester transport	5	2	AFUB_024760,AFUB_096270,	40.0	32.25	54.42	0.00148294420314	0.0222079936763	0.910527740729
GO:0015914	phospholipid transport	5	2	AFUB_024760,AFUB_096270,	40.0	32.25	54.42	0.00148294420314	0.0222079936763	0.910527740729
GO:0032989	cellular component morphogenesis	19	3	AFUB_029070,AFUB_029080,AFUB_059540,	15.8	12.73	15.47	0.00154298849001	0.0224942088843	0.947394932866
GO:0009653	anatomical structure morphogenesis	102	6	AFUB_007790,AFUB_029070,AFUB_029080,AFUB_056090,AFUB_059540,AFUB_091500,	5.9	4.74	5.3	0.00157532733229	0.0224942088843	0.967250982026
GO:0048468	cell development	70	5	AFUB_018960,AFUB_029070,AFUB_029080,AFUB_034810,AFUB_059800,	7.1	5.76	6.47	0.00166814894139	0.0232782602276	1.0
GO:0000003	reproduction	182	8	AFUB_007790,AFUB_018960,AFUB_029070,AFUB_029080,AFUB_034810,AFUB_056090,AFUB_059800,AFUB_091500,	4.4	3.54	3.96	0.0017623781497	0.0240466707537	1.0
GO:0016043	cellular component organization	326	11	AFUB_008700,AFUB_013270,AFUB_018960,AFUB_029070,AFUB_029080,AFUB_038110,AFUB_038460,AFUB_053440,AFUB_058770,AFUB_059540,AFUB_059720,	3.4	2.72	3.06	0.00212258325886	0.0270961397343	1.0
GO:0046834	lipid phosphorylation	6	2	AFUB_043730,AFUB_075020,	33.3	26.88	40.81	0.002206526037	0.0270961397343	1.0
GO:0046854	phosphatidylinositol phosphorylation	6	2	AFUB_043730,AFUB_075020,	33.3	26.88	40.81	0.002206526037	0.0270961397343	1.0
GO:0140029	exocytic process	6	2	AFUB_034910,AFUB_058410,	33.3	26.88	40.81	0.002206526037	0.0270961397343	1.0
GO:0006904	vesicle docking involved in exocytosis	6	2	AFUB_034910,AFUB_058410,	33.3	26.88	40.81	0.002206526037	0.0270961397343	1.0
GO:0006796	phosphate-containing compound metabolic process	380	12	AFUB_008700,AFUB_021710,AFUB_022530,AFUB_026640,AFUB_029320,AFUB_039620,AFUB_043730,AFUB_053440,AFUB_059540,AFUB_075020,AFUB_076650,AFUB_089520,	3.2	2.55	2.88	0.00231152275291	0.027828920986	1.0
GO:0006081	cellular aldehyde metabolic process	22	3	AFUB_031310,AFUB_057420,AFUB_076650,	13.6	10.99	13.02	0.00238745184198	0.0279792708386	1.0
GO:0006793	phosphorus metabolic process	382	12	AFUB_008700,AFUB_021710,AFUB_022530,AFUB_026640,AFUB_029320,AFUB_039620,AFUB_043730,AFUB_053440,AFUB_059540,AFUB_075020,AFUB_076650,AFUB_089520,	3.1	2.53	2.86	0.00241514878574	0.0279792708386	1.0
GO:0030448	hyphal growth	47	4	AFUB_018960,AFUB_029070,AFUB_029080,AFUB_034810,	8.5	6.86	7.74	0.00261127040233	0.0296911116117	1.0
GO:1901137	carbohydrate derivative biosynthetic process	114	6	AFUB_018960,AFUB_022530,AFUB_026640,AFUB_029080,AFUB_034810,AFUB_049230,	5.3	4.24	4.7	0.00277412841616	0.0309693608641	1.0
GO:0045333	cellular respiration	24	3	AFUB_034790,AFUB_076690,AFUB_076700,	12.5	10.08	11.78	0.00308236694766	0.0337959518904	1.0
GO:0030447	filamentous growth	50	4	AFUB_018960,AFUB_029070,AFUB_029080,AFUB_034810,	8.0	6.45	7.24	0.00327829042093	0.0353135143587	1.0
GO:0016999	antibiotic metabolic process	82	5	AFUB_057420,AFUB_059540,AFUB_059800,AFUB_076690,AFUB_076700,	6.1	4.92	5.45	0.00335048651266	0.0354689434271	1.0
GO:0043936	asexual sporulation resulting in formation of a cellular spore	52	4	AFUB_007790,AFUB_029080,AFUB_056090,AFUB_091500,	7.7	6.2	6.93	0.00378235745166	0.0393621605986	1.0
GO:0048278	vesicle docking	8	2	AFUB_034910,AFUB_058410,	25.0	20.16	27.2	0.00405295158806	0.0414752045845	1.0
GO:0008150	biological process	4735	69	AFUB_004410,AFUB_007790,AFUB_008700,AFUB_013270,AFUB_015260,AFUB_015490,AFUB_018960,AFUB_021710,AFUB_022140,AFUB_022530,AFUB_022610,AFUB_022850,AFUB_022920,AFUB_024760,AFUB_026640,AFUB_028520,AFUB_029070,AFUB_029080,AFUB_029320,AFUB_031310,AFUB_032170,AFUB_034360,AFUB_034790,AFUB_034810,AFUB_034910,AFUB_038110,AFUB_038460,AFUB_039620,AFUB_039830,AFUB_039840,AFUB_041320,AFUB_043730,AFUB_043870,AFU…	1.5	1.17	2.29	0.00433388651271	0.0436230544066	1.0
GO:0071840	cellular component organization or biogenesis	365	11	AFUB_008700,AFUB_013270,AFUB_018960,AFUB_029070,AFUB_029080,AFUB_038110,AFUB_038460,AFUB_053440,AFUB_058770,AFUB_059540,AFUB_059720,	3.0	2.43	2.71	0.00506637532125	0.0495914604937	1.0
GO:0022406	membrane docking	9	2	AFUB_034910,AFUB_058410,	22.2	17.92	23.31	0.00516914246188	0.0495914604937	1.0
GO:0140056	organelle localization by membrane tethering	9	2	AFUB_034910,AFUB_058410,	22.2	17.92	23.31	0.00516914246188	0.0495914604937	1.0
GO:0008152	metabolic process	3264	52	AFUB_004410,AFUB_007790,AFUB_008700,AFUB_015260,AFUB_015490,AFUB_018960,AFUB_021710,AFUB_022140,AFUB_022530,AFUB_022610,AFUB_022850,AFUB_026640,AFUB_028520,AFUB_029080,AFUB_029320,AFUB_031310,AFUB_032170,AFUB_034360,AFUB_034790,AFUB_034810,AFUB_038110,AFUB_039620,AFUB_039830,AFUB_041320,AFUB_043730,AFUB_046110,AFUB_049230,AFUB_050770,AFUB_051760,AFUB_053440,AFUB_057420,AFUB_059540,AFUB_059800,AFU…	1.6	1.28	1.83	0.00630496464656	0.058948159045	1.0
GO:0006869	lipid transport	10	2	AFUB_024760,AFUB_096270,	20.0	16.12	20.39	0.0064096505888	0.058948159045	1.0
GO:0015980	energy derivation by oxidation of organic compounds	31	3	AFUB_034790,AFUB_076690,AFUB_076700,	9.7	7.8	8.82	0.00643245383715	0.058948159045	1.0
GO:0019538	protein metabolic process	666	16	AFUB_004410,AFUB_008700,AFUB_015260,AFUB_021710,AFUB_022610,AFUB_029320,AFUB_032170,AFUB_038110,AFUB_039620,AFUB_051760,AFUB_053440,AFUB_059540,AFUB_061210,AFUB_068180,AFUB_073330,AFUB_093070,	2.4	1.94	2.2	0.00684404703647	0.0617977188293	1.0
GO:0044281	small molecule metabolic process	670	16	AFUB_022530,AFUB_022850,AFUB_026640,AFUB_028520,AFUB_039830,AFUB_041320,AFUB_046110,AFUB_057420,AFUB_059540,AFUB_064700,AFUB_076650,AFUB_076690,AFUB_076700,AFUB_089520,AFUB_091500,AFUB_098460,	2.4	1.93	2.19	0.00724428877835	0.0644636711581	1.0
GO:0034248	regulation of cellular amide metabolic process	33	3	AFUB_039840,AFUB_059540,AFUB_059800,	9.1	7.33	8.23	0.00767039453161	0.0663332673811	1.0
GO:0006887	exocytosis	11	2	AFUB_034910,AFUB_058410,	18.2	14.66	18.12	0.00777129874346	0.0663332673811	1.0
GO:0071554	cell wall organization or biogenesis	100	5	AFUB_008700,AFUB_018960,AFUB_029070,AFUB_029080,AFUB_059540,	5.0	4.03	4.4	0.00777849389485	0.0663332673811	1.0
GO:0044267	cellular protein metabolic process	562	14	AFUB_004410,AFUB_008700,AFUB_015260,AFUB_021710,AFUB_022610,AFUB_029320,AFUB_038110,AFUB_039620,AFUB_051760,AFUB_053440,AFUB_059540,AFUB_061210,AFUB_073330,AFUB_093070,	2.5	2.01	2.25	0.00851696480962	0.0664399626504	1.0
GO:0010876	lipid localization	12	2	AFUB_024760,AFUB_096270,	16.7	13.44	16.31	0.00925096768315	0.0664399626504	1.0
GO:0009628	response to abiotic stimulus	69	4	AFUB_008700,AFUB_029080,AFUB_056090,AFUB_069760,	5.8	4.67	5.11	0.0103086653671	0.0664399626504	1.0
GO:1902903	regulation of supramolecular fiber organization	13	2	AFUB_038460,AFUB_058770,	15.4	12.4	14.82	0.010845595228	0.0664399626504	1.0
GO:0110053	regulation of actin filament organization	13	2	AFUB_038460,AFUB_058770,	15.4	12.4	14.82	0.010845595228	0.0664399626504	1.0
GO:0030832	regulation of actin filament length	13	2	AFUB_038460,AFUB_058770,	15.4	12.4	14.82	0.010845595228	0.0664399626504	1.0
GO:0032535	regulation of cellular component size	13	2	AFUB_038460,AFUB_058770,	15.4	12.4	14.82	0.010845595228	0.0664399626504	1.0
GO:0043254	regulation of protein complex assembly	13	2	AFUB_038460,AFUB_058770,	15.4	12.4	14.82	0.010845595228	0.0664399626504	1.0
GO:0090066	regulation of anatomical structure size	13	2	AFUB_038460,AFUB_058770,	15.4	12.4	14.82	0.010845595228	0.0664399626504	1.0
GO:0030833	regulation of actin filament polymerization	13	2	AFUB_038460,AFUB_058770,	15.4	12.4	14.82	0.010845595228	0.0664399626504	1.0
GO:0008064	regulation of actin polymerization or depolymerization	13	2	AFUB_038460,AFUB_058770,	15.4	12.4	14.82	0.010845595228	0.0664399626504	1.0
GO:0032271	regulation of protein polymerization	13	2	AFUB_038460,AFUB_058770,	15.4	12.4	14.82	0.010845595228	0.0664399626504	1.0
GO:0046294	formaldehyde catabolic process	1	1	AFUB_057420,	100.0	80.62	inf	0.0124031007751	0.0664399626504	1.0
GO:0046379	extracellular polysaccharide metabolic process	1	1	AFUB_050770,	100.0	80.62	inf	0.0124031007751	0.0664399626504	1.0
GO:0043407	negative regulation of MAP kinase activity	1	1	AFUB_008700,	100.0	80.62	inf	0.0124031007751	0.0664399626504	1.0
GO:0042144	vacuole fusion, non-autophagic	1	1	AFUB_059720,	100.0	80.62	inf	0.0124031007751	0.0664399626504	1.0
GO:0009052	pentose-phosphate shunt, non-oxidative branch	1	1	AFUB_076650,	100.0	80.62	inf	0.0124031007751	0.0664399626504	1.0
GO:0034316	negative regulation of Arp2/3 complex-mediated actin nucleation	1	1	AFUB_058770,	100.0	80.62	inf	0.0124031007751	0.0664399626504	1.0
GO:0097576	vacuole fusion	1	1	AFUB_059720,	100.0	80.62	inf	0.0124031007751	0.0664399626504	1.0
GO:0000188	inactivation of MAPK activity	1	1	AFUB_008700,	100.0	80.62	inf	0.0124031007751	0.0664399626504	1.0
GO:0009235	cobalamin metabolic process	1	1	AFUB_064700,	100.0	80.62	inf	0.0124031007751	0.0664399626504	1.0
GO:0009236	cobalamin biosynthetic process	1	1	AFUB_064700,	100.0	80.62	inf	0.0124031007751	0.0664399626504	1.0
GO:0051126	negative regulation of actin nucleation	1	1	AFUB_058770,	100.0	80.62	inf	0.0124031007751	0.0664399626504	1.0
GO:0045226	extracellular polysaccharide biosynthetic process	1	1	AFUB_050770,	100.0	80.62	inf	0.0124031007751	0.0664399626504	1.0
GO:0006469	negative regulation of protein kinase activity	1	1	AFUB_008700,	100.0	80.62	inf	0.0124031007751	0.0664399626504	1.0
GO:0043409	negative regulation of MAPK cascade	1	1	AFUB_008700,	100.0	80.62	inf	0.0124031007751	0.0664399626504	1.0
GO:0051348	negative regulation of transferase activity	1	1	AFUB_008700,	100.0	80.62	inf	0.0124031007751	0.0664399626504	1.0
GO:0046292	formaldehyde metabolic process	1	1	AFUB_057420,	100.0	80.62	inf	0.0124031007751	0.0664399626504	1.0
GO:0006007	glucose catabolic process	1	1	AFUB_039830,	100.0	80.62	inf	0.0124031007751	0.0664399626504	1.0
GO:0032986	protein-DNA complex disassembly	1	1	AFUB_038110,	100.0	80.62	inf	0.0124031007751	0.0664399626504	1.0
GO:0033673	negative regulation of kinase activity	1	1	AFUB_008700,	100.0	80.62	inf	0.0124031007751	0.0664399626504	1.0
GO:0006337	nucleosome disassembly	1	1	AFUB_038110,	100.0	80.62	inf	0.0124031007751	0.0664399626504	1.0
GO:0000173	inactivation of MAPK activity involved in osmosensory signaling pathway	1	1	AFUB_008700,	100.0	80.62	inf	0.0124031007751	0.0664399626504	1.0
GO:0042450	arginine biosynthetic process via ornithine	1	1	AFUB_041320,	100.0	80.62	inf	0.0124031007751	0.0664399626504	1.0
GO:0110096	cellular response to aldehyde	1	1	AFUB_057420,	100.0	80.62	inf	0.0124031007751	0.0664399626504	1.0
GO:0032511	late endosome to vacuole transport via multivesicular body sorting pathway	1	1	AFUB_043870,	100.0	80.62	inf	0.0124031007751	0.0664399626504	1.0
GO:0001933	negative regulation of protein phosphorylation	1	1	AFUB_008700,	100.0	80.62	inf	0.0124031007751	0.0664399626504	1.0
GO:0031498	chromatin disassembly	1	1	AFUB_038110,	100.0	80.62	inf	0.0124031007751	0.0664399626504	1.0
GO:0071901	negative regulation of protein serine/threonine kinase activity	1	1	AFUB_008700,	100.0	80.62	inf	0.0124031007751	0.0664399626504	1.0
GO:0042326	negative regulation of phosphorylation	1	1	AFUB_008700,	100.0	80.62	inf	0.0124031007751	0.0664399626504	1.0
GO:0110095	cellular detoxification of aldehyde	1	1	AFUB_057420,	100.0	80.62	inf	0.0124031007751	0.0664399626504	1.0
GO:0034315	regulation of Arp2/3 complex-mediated actin nucleation	1	1	AFUB_058770,	100.0	80.62	inf	0.0124031007751	0.0664399626504	1.0
GO:0006334	nucleosome assembly	14	2	AFUB_013270,AFUB_038110,	14.3	11.52	13.59	0.0125521753541	0.0664399626504	1.0
GO:0007015	actin filament organization	14	2	AFUB_038460,AFUB_053440,	14.3	11.52	13.59	0.0125521753541	0.0664399626504	1.0
GO:0044238	primary metabolic process	2099	36	AFUB_004410,AFUB_008700,AFUB_015260,AFUB_021710,AFUB_022140,AFUB_022530,AFUB_022610,AFUB_026640,AFUB_029080,AFUB_029320,AFUB_032170,AFUB_038110,AFUB_039620,AFUB_039830,AFUB_041320,AFUB_043730,AFUB_046110,AFUB_050770,AFUB_051760,AFUB_053440,AFUB_059540,AFUB_060630,AFUB_061210,AFUB_067360,AFUB_068180,AFUB_073330,AFUB_075020,AFUB_076650,AFUB_076690,AFUB_076700,AFUB_089520,AFUB_091500,AFUB_092800,AFU…	1.7	1.38	1.71	0.0129126838278	0.067763998891	1.0
GO:0071470	cellular response to osmotic stress	15	2	AFUB_008700,AFUB_029080,	13.3	10.75	12.54	0.0143677572993	0.074132798166	1.0
GO:0051176	positive regulation of sulfur metabolic process	15	2	AFUB_059540,AFUB_059800,	13.3	10.75	12.54	0.0143677572993	0.074132798166	1.0
GO:0007154	cell communication	163	6	AFUB_008700,AFUB_056090,AFUB_059540,AFUB_059720,AFUB_059800,AFUB_069760,	3.7	2.97	3.21	0.0153110077644	0.0783413230611	1.0
GO:0036211	protein modification process	317	9	AFUB_008700,AFUB_021710,AFUB_029320,AFUB_038110,AFUB_039620,AFUB_051760,AFUB_053440,AFUB_059540,AFUB_061210,	2.8	2.29	2.49	0.0160152884307	0.0800137522804	1.0
GO:0006464	cellular protein modification process	317	9	AFUB_008700,AFUB_021710,AFUB_029320,AFUB_038110,AFUB_039620,AFUB_051760,AFUB_053440,AFUB_059540,AFUB_061210,	2.8	2.29	2.49	0.0160152884307	0.0800137522804	1.0
GO:0006099	tricarboxylic acid cycle	16	2	AFUB_076690,AFUB_076700,	12.5	10.08	11.64	0.0162894446825	0.0800137522804	1.0
GO:0006970	response to osmotic stress	16	2	AFUB_008700,AFUB_029080,	12.5	10.08	11.64	0.0162894446825	0.0800137522804	1.0
GO:0030258	lipid modification	16	2	AFUB_043730,AFUB_075020,	12.5	10.08	11.64	0.0162894446825	0.0800137522804	1.0
GO:0051716	cellular response to stimulus	375	10	AFUB_007790,AFUB_008700,AFUB_015490,AFUB_029080,AFUB_056090,AFUB_057420,AFUB_059540,AFUB_059720,AFUB_059800,AFUB_069760,	2.7	2.15	2.35	0.0168631879761	0.0821745826771	1.0
GO:0043170	macromolecule metabolic process	1338	25	AFUB_004410,AFUB_008700,AFUB_015260,AFUB_018960,AFUB_021710,AFUB_022140,AFUB_022610,AFUB_029080,AFUB_029320,AFUB_032170,AFUB_034810,AFUB_038110,AFUB_039620,AFUB_049230,AFUB_050770,AFUB_051760,AFUB_053440,AFUB_059540,AFUB_060630,AFUB_061210,AFUB_067360,AFUB_068180,AFUB_073330,AFUB_092800,AFUB_093070,	1.9	1.51	1.75	0.0172962127832	0.0836210602273	1.0
GO:0033036	macromolecule localization	168	6	AFUB_007790,AFUB_024760,AFUB_043870,AFUB_059720,AFUB_075030,AFUB_096270,	3.6	2.88	3.11	0.0175335118516	0.0841060646632	1.0
GO:0006101	citrate metabolic process	17	2	AFUB_076690,AFUB_076700,	11.8	9.49	10.86	0.0183143946375	0.0858399870796	1.0
GO:0033692	cellular polysaccharide biosynthetic process	17	2	AFUB_029080,AFUB_050770,	11.8	9.49	10.86	0.0183143946375	0.0858399870796	1.0
GO:0000271	polysaccharide biosynthetic process	17	2	AFUB_029080,AFUB_050770,	11.8	9.49	10.86	0.0183143946375	0.0858399870796	1.0
GO:0006091	generation of precursor metabolites and energy	46	3	AFUB_034790,AFUB_076690,AFUB_076700,	6.5	5.26	5.73	0.0190258606305	0.0884990789932	1.0
GO:0007165	signal transduction	127	5	AFUB_008700,AFUB_056090,AFUB_059540,AFUB_059720,AFUB_059800,	3.9	3.17	3.41	0.0202988263539	0.0922797618453	1.0
GO:0023052	signaling	127	5	AFUB_008700,AFUB_056090,AFUB_059540,AFUB_059720,AFUB_059800,	3.9	3.17	3.41	0.0202988263539	0.0922797618453	1.0
GO:0072350	tricarboxylic acid metabolic process	18	2	AFUB_076690,AFUB_076700,	11.1	8.96	10.18	0.020439816956	0.0922797618453	1.0
GO:0044087	regulation of cellular component biogenesis	18	2	AFUB_038460,AFUB_058770,	11.1	8.96	10.18	0.020439816956	0.0922797618453	1.0
GO:0033043	regulation of organelle organization	48	3	AFUB_038460,AFUB_039620,AFUB_058770,	6.3	5.04	5.48	0.0212998980728	0.0954608570561	1.0
GO:0009060	aerobic respiration	19	2	AFUB_076690,AFUB_076700,	10.5	8.49	9.58	0.0226629732457	0.0981080171959	1.0
GO:0032970	regulation of actin filament-based process	19	2	AFUB_038460,AFUB_058770,	10.5	8.49	9.58	0.0226629732457	0.0981080171959	1.0
GO:0032956	regulation of actin cytoskeleton organization	19	2	AFUB_038460,AFUB_058770,	10.5	8.49	9.58	0.0226629732457	0.0981080171959	1.0
GO:0034250	positive regulation of cellular amide metabolic process	19	2	AFUB_059540,AFUB_059800,	10.5	8.49	9.58	0.0226629732457	0.0981080171959	1.0
GO:0010563	negative regulation of phosphorus metabolic process	2	1	AFUB_008700,	50.0	40.31	80.62	0.0246542640464	0.0981080171959	1.0
GO:0051125	regulation of actin nucleation	2	1	AFUB_058770,	50.0	40.31	80.62	0.0246542640464	0.0981080171959	1.0
GO:0045936	negative regulation of phosphate metabolic process	2	1	AFUB_008700,	50.0	40.31	80.62	0.0246542640464	0.0981080171959	1.0
GO:0043419	urea catabolic process	2	1	AFUB_028520,	50.0	40.31	80.62	0.0246542640464	0.0981080171959	1.0
GO:0006446	regulation of translational initiation	2	1	AFUB_039840,	50.0	40.31	80.62	0.0246542640464	0.0981080171959	1.0
GO:1902532	negative regulation of intracellular signal transduction	2	1	AFUB_008700,	50.0	40.31	80.62	0.0246542640464	0.0981080171959	1.0
GO:1990748	cellular detoxification	2	1	AFUB_057420,	50.0	40.31	80.62	0.0246542640464	0.0981080171959	1.0
GO:0006591	ornithine metabolic process	2	1	AFUB_041320,	50.0	40.31	80.62	0.0246542640464	0.0981080171959	1.0
GO:0031400	negative regulation of protein modification process	2	1	AFUB_008700,	50.0	40.31	80.62	0.0246542640464	0.0981080171959	1.0
GO:0006037	cell wall chitin metabolic process	2	1	AFUB_029080,	50.0	40.31	80.62	0.0246542640464	0.0981080171959	1.0
GO:0019627	urea metabolic process	2	1	AFUB_028520,	50.0	40.31	80.62	0.0246542640464	0.0981080171959	1.0
GO:0007032	endosome organization	2	1	AFUB_059720,	50.0	40.31	80.62	0.0246542640464	0.0981080171959	1.0
GO:0006038	cell wall chitin biosynthetic process	2	1	AFUB_029080,	50.0	40.31	80.62	0.0246542640464	0.0981080171959	1.0
GO:0042762	regulation of sulfur metabolic process	20	2	AFUB_059540,AFUB_059800,	10.0	8.06	9.05	0.0249811761026	0.0981080171959	1.0
GO:0048646	anatomical structure formation involved in morphogenesis	90	4	AFUB_007790,AFUB_029080,AFUB_056090,AFUB_091500,	4.4	3.58	3.85	0.025086251954	0.0981080171959	1.0
GO:0030435	sporulation resulting in formation of a cellular spore	90	4	AFUB_007790,AFUB_029080,AFUB_056090,AFUB_091500,	4.4	3.58	3.85	0.025086251954	0.0981080171959	1.0
GO:0006468	protein phosphorylation	135	5	AFUB_021710,AFUB_029320,AFUB_039620,AFUB_053440,AFUB_059540,	3.7	2.99	3.2	0.0256550481543	0.0996974656124	1.0
GO:0043412	macromolecule modification	346	9	AFUB_008700,AFUB_021710,AFUB_029320,AFUB_038110,AFUB_039620,AFUB_051760,AFUB_053440,AFUB_059540,AFUB_061210,	2.6	2.1	2.27	0.0266302132521	0.102836169414	1.0
GO:0051128	regulation of cellular component organization	53	3	AFUB_038460,AFUB_039620,AFUB_058770,	5.7	4.56	4.92	0.0276099753983	0.105953280591	1.0
GO:0065004	protein-DNA complex assembly	22	2	AFUB_013270,AFUB_038110,	9.1	7.33	8.14	0.0298922219349	0.112600148884	1.0
GO:0030029	actin filament-based process	22	2	AFUB_038460,AFUB_053440,	9.1	7.33	8.14	0.0298922219349	0.112600148884	1.0
GO:0030036	actin cytoskeleton organization	22	2	AFUB_038460,AFUB_053440,	9.1	7.33	8.14	0.0298922219349	0.112600148884	1.0
GO:0051493	regulation of cytoskeleton organization	23	2	AFUB_038460,AFUB_058770,	8.7	7.01	7.75	0.0324799377331	0.121601718098	1.0
GO:0033554	cellular response to stress	194	6	AFUB_007790,AFUB_008700,AFUB_015490,AFUB_029080,AFUB_056090,AFUB_069760,	3.1	2.49	2.67	0.032719551731	0.121756392502	1.0
GO:0006790	sulfur compound metabolic process	98	4	AFUB_015490,AFUB_059540,AFUB_059800,AFUB_075020,	4.1	3.29	3.51	0.0329460910597	0.121860842835	1.0
GO:0043603	cellular amide metabolic process	304	8	AFUB_004410,AFUB_015260,AFUB_015490,AFUB_028520,AFUB_059540,AFUB_059800,AFUB_073330,AFUB_093070,	2.6	2.12	2.28	0.0338794363698	0.122650930705	1.0
GO:0016192	vesicle-mediated transport	99	4	AFUB_034910,AFUB_043870,AFUB_058410,AFUB_064200,	4.0	3.26	3.48	0.0340191610565	0.122650930705	1.0
GO:0034605	cellular response to heat	24	2	AFUB_056090,AFUB_069760,	8.3	6.72	7.4	0.0351524441681	0.122650930705	1.0
GO:0006333	chromatin assembly or disassembly	24	2	AFUB_013270,AFUB_038110,	8.3	6.72	7.4	0.0351524441681	0.122650930705	1.0
GO:0009408	response to heat	24	2	AFUB_056090,AFUB_069760,	8.3	6.72	7.4	0.0351524441681	0.122650930705	1.0
GO:0031497	chromatin assembly	24	2	AFUB_013270,AFUB_038110,	8.3	6.72	7.4	0.0351524441681	0.122650930705	1.0
GO:0032269	negative regulation of cellular protein metabolic process	3	1	AFUB_008700,	33.3	26.88	40.3	0.0367553277682	0.122650930705	1.0
GO:0051494	negative regulation of cytoskeleton organization	3	1	AFUB_058770,	33.3	26.88	40.3	0.0367553277682	0.122650930705	1.0
GO:0033559	unsaturated fatty acid metabolic process	3	1	AFUB_091500,	33.3	26.88	40.3	0.0367553277682	0.122650930705	1.0
GO:0045324	late endosome to vacuole transport	3	1	AFUB_043870,	33.3	26.88	40.3	0.0367553277682	0.122650930705	1.0
GO:0042710	biofilm formation	3	1	AFUB_008700,	33.3	26.88	40.3	0.0367553277682	0.122650930705	1.0
GO:0009306	protein secretion	3	1	AFUB_007790,	33.3	26.88	40.3	0.0367553277682	0.122650930705	1.0
GO:0006636	unsaturated fatty acid biosynthetic process	3	1	AFUB_091500,	33.3	26.88	40.3	0.0367553277682	0.122650930705	1.0
GO:1902904	negative regulation of supramolecular fiber organization	3	1	AFUB_058770,	33.3	26.88	40.3	0.0367553277682	0.122650930705	1.0
GO:0002790	peptide secretion	3	1	AFUB_007790,	33.3	26.88	40.3	0.0367553277682	0.122650930705	1.0
GO:0051248	negative regulation of protein metabolic process	3	1	AFUB_008700,	33.3	26.88	40.3	0.0367553277682	0.122650930705	1.0
GO:0072488	ammonium transmembrane transport	3	1	AFUB_022920,	33.3	26.88	40.3	0.0367553277682	0.122650930705	1.0
GO:0019740	nitrogen utilization	3	1	AFUB_022920,	33.3	26.88	40.3	0.0367553277682	0.122650930705	1.0
GO:0034728	nucleosome organization	25	2	AFUB_013270,AFUB_038110,	8.0	6.45	7.08	0.0379072967398	0.125811244315	1.0
GO:0009110	vitamin biosynthetic process	27	2	AFUB_022850,AFUB_064700,	7.4	5.97	6.51	0.0436544928325	0.141819357667	1.0
GO:1902531	regulation of intracellular signal transduction	27	2	AFUB_008700,AFUB_056090,	7.4	5.97	6.51	0.0436544928325	0.141819357667	1.0
GO:0009266	response to temperature stimulus	27	2	AFUB_056090,AFUB_069760,	7.4	5.97	6.51	0.0436544928325	0.141819357667	1.0
GO:0042364	water-soluble vitamin biosynthetic process	27	2	AFUB_022850,AFUB_064700,	7.4	5.97	6.51	0.0436544928325	0.141819357667	1.0
GO:0019637	organophosphate metabolic process	209	6	AFUB_022530,AFUB_026640,AFUB_043730,AFUB_075020,AFUB_076650,AFUB_089520,	2.9	2.31	2.46	0.0445148529801	0.143389154634	1.0
GO:0044272	sulfur compound biosynthetic process	64	3	AFUB_015490,AFUB_059540,AFUB_059800,	4.7	3.78	4.03	0.0446047696012	0.143389154634	1.0
GO:0050896	response to stimulus	441	10	AFUB_007790,AFUB_008700,AFUB_015490,AFUB_029080,AFUB_056090,AFUB_057420,AFUB_059540,AFUB_059720,AFUB_059800,AFUB_069760,	2.3	1.83	1.97	0.044900289827	0.143587385176	1.0
GO:0043604	amide biosynthetic process	265	7	AFUB_004410,AFUB_015260,AFUB_015490,AFUB_059540,AFUB_059800,AFUB_073330,AFUB_093070,	2.6	2.13	2.27	0.045323644188	0.144190246277	1.0
GO:0055086	nucleobase-containing small molecule metabolic process	158	5	AFUB_022530,AFUB_026640,AFUB_076650,AFUB_089520,AFUB_098460,	3.2	2.55	2.71	0.0458164082053	0.145006570299	1.0
GO:0006767	water-soluble vitamin metabolic process	28	2	AFUB_022850,AFUB_064700,	7.1	5.76	6.26	0.0466421756591	0.146113754361	1.0
GO:0006766	vitamin metabolic process	28	2	AFUB_022850,AFUB_064700,	7.1	5.76	6.26	0.0466421756591	0.146113754361	1.0
GO:0009058	biosynthetic process	1109	20	AFUB_004410,AFUB_015260,AFUB_015490,AFUB_018960,AFUB_022530,AFUB_022850,AFUB_026640,AFUB_029080,AFUB_034810,AFUB_041320,AFUB_049230,AFUB_050770,AFUB_059540,AFUB_059800,AFUB_064700,AFUB_068220,AFUB_073330,AFUB_089520,AFUB_091500,AFUB_093070,	1.8	1.45	1.62	0.0481287102142	0.147324030915	1.0
GO:0046185	aldehyde catabolic process	4	1	AFUB_057420,	25.0	20.16	26.86	0.0487081079408	0.147324030915	1.0
GO:0032509	endosome transport via multivesicular body sorting pathway	4	1	AFUB_043870,	25.0	20.16	26.86	0.0487081079408	0.147324030915	1.0
GO:0048284	organelle fusion	4	1	AFUB_059720,	25.0	20.16	26.86	0.0487081079408	0.147324030915	1.0
GO:0006750	glutathione biosynthetic process	4	1	AFUB_015490,	25.0	20.16	26.86	0.0487081079408	0.147324030915	1.0
GO:0016050	vesicle organization	4	1	AFUB_059720,	25.0	20.16	26.86	0.0487081079408	0.147324030915	1.0
GO:0015696	ammonium transport	4	1	AFUB_022920,	25.0	20.16	26.86	0.0487081079408	0.147324030915	1.0
Molecular Function
ID	Name	Bgd count	Result count	Result gene list	Pct of bgd	Fold enrichment	Odds ratio	P-value	Benjamini	Bonferroni
GO:0004100	chitin synthase activity	6	4	AFUB_018960,AFUB_029080,AFUB_034810,AFUB_049230,	66.7	53.75	167.58	32309.4	6.84958e+06	6.84958e+06
GO:0008375	acetylglucosaminyltransferase activity	10	4	AFUB_018960,AFUB_029080,AFUB_034810,AFUB_049230,	40.0	32.25	55.82	43552.1	0.000461651970281	0.000923303940561
GO:0008194	UDP-glycosyltransferase activity	16	4	AFUB_018960,AFUB_029080,AFUB_034810,AFUB_049230,	25.0	20.16	27.89	3.56635e+06	0.00252021785064	0.00756065355192
GO:0004683	calmodulin-dependent protein kinase activity	3	2	AFUB_029320,AFUB_039620,	66.7	53.75	163.31	0.000452136603696	0.0164675025457	0.0958529599835
GO:0004674	protein serine/threonine kinase activity	53	5	AFUB_021710,AFUB_029320,AFUB_039620,AFUB_053440,AFUB_059540,	9.4	7.61	8.78	0.000466061392802	0.0164675025457	0.0988050152741
GO:0016758	transferase activity, transferring hexosyl groups	53	5	AFUB_018960,AFUB_029070,AFUB_029080,AFUB_034810,AFUB_049230,	9.4	7.61	8.78	0.000466061392802	0.0164675025457	0.0988050152741
GO:0004089	carbonate dehydratase activity	4	2	AFUB_068280,AFUB_081230,	50.0	40.31	81.64	0.000896987247702	0.0237701620641	0.190161296513
GO:0004012	phospholipid-translocating ATPase activity	4	2	AFUB_024760,AFUB_096270,	50.0	40.31	81.64	0.000896987247702	0.0237701620641	0.190161296513
GO:0005548	phospholipid transporter activity	6	2	AFUB_024760,AFUB_096270,	33.3	26.88	40.81	0.002206526037	0.0519759466492	0.467783519843
GO:0008144	drug binding	605	16	AFUB_021710,AFUB_024760,AFUB_028520,AFUB_029070,AFUB_029080,AFUB_029320,AFUB_039620,AFUB_046110,AFUB_053440,AFUB_059540,AFUB_068220,AFUB_076700,AFUB_089520,AFUB_092800,AFUB_096270,AFUB_098730,	2.6	2.13	2.45	0.00265804556672	0.0563505660145	0.563505660145
GO:0016757	transferase activity, transferring glycosyl groups	88	5	AFUB_018960,AFUB_029070,AFUB_029080,AFUB_034810,AFUB_049230,	5.7	4.58	5.05	0.0045411033341	0.0761415003031	0.96271390683
GO:0005319	lipid transporter activity	12	2	AFUB_024760,AFUB_096270,	16.7	13.44	16.31	0.00925096768315	0.0761415003031	1.0
GO:0140096	catalytic activity, acting on a protein	399	11	AFUB_008700,AFUB_021710,AFUB_022610,AFUB_029320,AFUB_032170,AFUB_039620,AFUB_051760,AFUB_053440,AFUB_059540,AFUB_061210,AFUB_068180,	2.8	2.22	2.46	0.009718488147	0.0761415003031	1.0
GO:0004644	phosphoribosylglycinamide formyltransferase activity	1	1	AFUB_026640,	100.0	80.62	inf	0.0124031007751	0.0761415003031	1.0
GO:0003878	ATP citrate synthase activity	1	1	AFUB_076690,	100.0	80.62	inf	0.0124031007751	0.0761415003031	1.0
GO:0004619	phosphoglycerate mutase activity	1	1	AFUB_039830,	100.0	80.62	inf	0.0124031007751	0.0761415003031	1.0
GO:0004362	glutathione-disulfide reductase activity	1	1	AFUB_015490,	100.0	80.62	inf	0.0124031007751	0.0761415003031	1.0
GO:0015038	glutathione disulfide oxidoreductase activity	1	1	AFUB_015490,	100.0	80.62	inf	0.0124031007751	0.0761415003031	1.0
GO:0004056	argininosuccinate lyase activity	1	1	AFUB_041320,	100.0	80.62	inf	0.0124031007751	0.0761415003031	1.0
GO:0004697	protein kinase C activity	1	1	AFUB_059540,	100.0	80.62	inf	0.0124031007751	0.0761415003031	1.0
GO:0008831	dTDP-4-dehydrorhamnose reductase activity	1	1	AFUB_050770,	100.0	80.62	inf	0.0124031007751	0.0761415003031	1.0
GO:0004768	stearoyl-CoA 9-desaturase activity	1	1	AFUB_091500,	100.0	80.62	inf	0.0124031007751	0.0761415003031	1.0
GO:0008441	3'(2'),5'-bisphosphate nucleotidase activity	1	1	AFUB_075020,	100.0	80.62	inf	0.0124031007751	0.0761415003031	1.0
GO:0008531	riboflavin kinase activity	1	1	AFUB_022850,	100.0	80.62	inf	0.0124031007751	0.0761415003031	1.0
GO:0016215	acyl-CoA desaturase activity	1	1	AFUB_091500,	100.0	80.62	inf	0.0124031007751	0.0761415003031	1.0
GO:0009041	uridylate kinase activity	1	1	AFUB_089520,	100.0	80.62	inf	0.0124031007751	0.0761415003031	1.0
GO:0004774	succinate-CoA ligase activity	1	1	AFUB_076690,	100.0	80.62	inf	0.0124031007751	0.0761415003031	1.0
GO:0015037	peptide disulfide oxidoreductase activity	1	1	AFUB_015490,	100.0	80.62	inf	0.0124031007751	0.0761415003031	1.0
GO:0004775	succinate-CoA ligase (ADP-forming) activity	1	1	AFUB_076690,	100.0	80.62	inf	0.0124031007751	0.0761415003031	1.0
GO:0004751	ribose-5-phosphate isomerase activity	1	1	AFUB_076650,	100.0	80.62	inf	0.0124031007751	0.0761415003031	1.0
GO:0016717	oxidoreductase activity, acting on paired donors, with oxidation of a pair of donors resulting in the reduction of molecular oxygen to two molecules of water	1	1	AFUB_091500,	100.0	80.62	inf	0.0124031007751	0.0761415003031	1.0
GO:0018738	S-formylglutathione hydrolase activity	1	1	AFUB_057420,	100.0	80.62	inf	0.0124031007751	0.0761415003031	1.0
GO:0071933	Arp2/3 complex binding	1	1	AFUB_058770,	100.0	80.62	inf	0.0124031007751	0.0761415003031	1.0
GO:0004127	cytidylate kinase activity	1	1	AFUB_089520,	100.0	80.62	inf	0.0124031007751	0.0761415003031	1.0
GO:0016773	phosphotransferase activity, alcohol group as acceptor	203	7	AFUB_021710,AFUB_022850,AFUB_029320,AFUB_039620,AFUB_053440,AFUB_059540,AFUB_098320,	3.4	2.78	3.02	0.0125705307104	0.0761415003031	1.0
GO:0016301	kinase activity	213	7	AFUB_021710,AFUB_022850,AFUB_029320,AFUB_039620,AFUB_053440,AFUB_059540,AFUB_089520,	3.3	2.65	2.87	0.0160314709278	0.0944075510193	1.0
GO:0016740	transferase activity	799	17	AFUB_015490,AFUB_018960,AFUB_021710,AFUB_022850,AFUB_026640,AFUB_029070,AFUB_029080,AFUB_029320,AFUB_034810,AFUB_039620,AFUB_049230,AFUB_053440,AFUB_059540,AFUB_061210,AFUB_076690,AFUB_089520,AFUB_098320,	2.1	1.72	1.93	0.0169270800366	0.096987593723	1.0
GO:0003774	motor activity	18	2	AFUB_029070,AFUB_029080,	11.1	8.96	10.18	0.020439816956	0.114032663017	1.0
GO:0005543	phospholipid binding	48	3	AFUB_053440,AFUB_073900,AFUB_078290,	6.3	5.04	5.48	0.0212998980728	0.11513063769	1.0
GO:0043168	anion binding	959	19	AFUB_015490,AFUB_021710,AFUB_024760,AFUB_028520,AFUB_029070,AFUB_029080,AFUB_029320,AFUB_039620,AFUB_046110,AFUB_053440,AFUB_059540,AFUB_059720,AFUB_068220,AFUB_073900,AFUB_076700,AFUB_078290,AFUB_089520,AFUB_096270,AFUB_098730,	2.0	1.6	1.8	0.0230812114646	0.11513063769	1.0
GO:0005524	ATP binding	515	12	AFUB_021710,AFUB_024760,AFUB_028520,AFUB_029070,AFUB_029080,AFUB_029320,AFUB_039620,AFUB_053440,AFUB_059540,AFUB_076700,AFUB_089520,AFUB_096270,	2.3	1.88	2.06	0.0239387518696	0.11513063769	1.0
GO:0009039	urease activity	2	1	AFUB_028520,	50.0	40.31	80.62	0.0246542640464	0.11513063769	1.0
GO:0016530	metallochaperone activity	2	1	AFUB_028520,	50.0	40.31	80.62	0.0246542640464	0.11513063769	1.0
GO:0008252	nucleotidase activity	2	1	AFUB_075020,	50.0	40.31	80.62	0.0246542640464	0.11513063769	1.0
GO:0101005	ubiquitinyl hydrolase activity	20	2	AFUB_022610,AFUB_051760,	10.0	8.06	9.05	0.0249811761026	0.11513063769	1.0
GO:0036459	thiol-dependent ubiquitinyl hydrolase activity	20	2	AFUB_022610,AFUB_051760,	10.0	8.06	9.05	0.0249811761026	0.11513063769	1.0
GO:0032559	adenyl ribonucleotide binding	523	12	AFUB_021710,AFUB_024760,AFUB_028520,AFUB_029070,AFUB_029080,AFUB_029320,AFUB_039620,AFUB_053440,AFUB_059540,AFUB_076700,AFUB_089520,AFUB_096270,	2.3	1.85	2.02	0.0266287149259	0.118511410561	1.0
GO:0030554	adenyl nucleotide binding	524	12	AFUB_021710,AFUB_024760,AFUB_028520,AFUB_029070,AFUB_029080,AFUB_029320,AFUB_039620,AFUB_053440,AFUB_059540,AFUB_076700,AFUB_089520,AFUB_096270,	2.3	1.85	2.02	0.0269800599917	0.118511410561	1.0
GO:0003779	actin binding	21	2	AFUB_029070,AFUB_058770,	9.5	7.68	8.57	0.02739178829	0.118511410561	1.0
GO:0019783	ubiquitin-like protein-specific protease activity	22	2	AFUB_022610,AFUB_051760,	9.1	7.33	8.14	0.0298922219349	0.126743021004	1.0
GO:0004672	protein kinase activity	146	5	AFUB_021710,AFUB_029320,AFUB_039620,AFUB_053440,AFUB_059540,	3.4	2.76	2.95	0.0343915505259	0.141094858193	1.0
GO:0035639	purine ribonucleoside triphosphate binding	610	13	AFUB_021710,AFUB_024760,AFUB_028520,AFUB_029070,AFUB_029080,AFUB_029320,AFUB_039620,AFUB_053440,AFUB_059540,AFUB_059720,AFUB_076700,AFUB_089520,AFUB_096270,	2.1	1.72	1.88	0.0360604815899	0.141094858193	1.0
GO:0008289	lipid binding	59	3	AFUB_053440,AFUB_073900,AFUB_078290,	5.1	4.1	4.39	0.0363552243953	0.141094858193	1.0
GO:0016668	oxidoreductase activity, acting on a sulfur group of donors, NAD(P) as acceptor	3	1	AFUB_015490,	33.3	26.88	40.3	0.0367553277682	0.141094858193	1.0
GO:0016151	nickel cation binding	3	1	AFUB_028520,	33.3	26.88	40.3	0.0367553277682	0.141094858193	1.0
GO:0097367	carbohydrate derivative binding	677	14	AFUB_021710,AFUB_024760,AFUB_028520,AFUB_029070,AFUB_029080,AFUB_029320,AFUB_039620,AFUB_053440,AFUB_059540,AFUB_059720,AFUB_076700,AFUB_089520,AFUB_092800,AFUB_096270,	2.1	1.67	1.83	0.0372724307575	0.141094858193	1.0
GO:0004713	protein tyrosine kinase activity	60	3	AFUB_029320,AFUB_039620,AFUB_059540,	5.0	4.03	4.32	0.037935881684	0.141094858193	1.0
GO:0032555	purine ribonucleotide binding	618	13	AFUB_021710,AFUB_024760,AFUB_028520,AFUB_029070,AFUB_029080,AFUB_029320,AFUB_039620,AFUB_053440,AFUB_059540,AFUB_059720,AFUB_076700,AFUB_089520,AFUB_096270,	2.1	1.7	1.85	0.0394744094249	0.143430507734	1.0
GO:0017076	purine nucleotide binding	619	13	AFUB_021710,AFUB_024760,AFUB_028520,AFUB_029070,AFUB_029080,AFUB_029320,AFUB_039620,AFUB_053440,AFUB_059540,AFUB_059720,AFUB_076700,AFUB_089520,AFUB_096270,	2.1	1.69	1.85	0.039916980926	0.143430507734	1.0
GO:0008519	ammonium transmembrane transporter activity	4	1	AFUB_022920,	25.0	20.16	26.86	0.0487081079408	0.163906648944	1.0
GO:0016878	acid-thiol ligase activity	4	1	AFUB_076690,	25.0	20.16	26.86	0.0487081079408	0.163906648944	1.0
GO:0016842	amidine-lyase activity	4	1	AFUB_041320,	25.0	20.16	26.86	0.0487081079408	0.163906648944	1.0
GO:0042393	histone binding	4	1	AFUB_038110,	25.0	20.16	26.86	0.0487081079408	0.163906648944	1.0
GO:0008234	cysteine-type peptidase activity	29	2	AFUB_022610,AFUB_051760,	6.9	5.56	6.02	0.0497028817738	0.164640795876	1.0
Cellular Component
ID	Name	Bgd count	Result count	Result gene list	Pct of bgd	Fold enrichment	Odds ratio	P-value	Benjamini	Bonferroni
GO:0030427	site of polarized growth	47	5	AFUB_018960,AFUB_029070,AFUB_029080,AFUB_034810,AFUB_059540,	10.6	8.58	10.04	0.000264012537788	0.012408589276	0.0248171785521
GO:0030428	cell septum	47	5	AFUB_018960,AFUB_029070,AFUB_029080,AFUB_034810,AFUB_059540,	10.6	8.58	10.04	0.000264012537788	0.012408589276	0.0248171785521
GO:0016459	myosin complex	5	2	AFUB_029070,AFUB_029080,	40.0	32.25	54.42	0.00148294420314	0.0417834259699	0.139396755095
GO:0005774	vacuolar membrane	6	2	AFUB_059720,AFUB_064200,	33.3	26.88	40.81	0.002206526037	0.0417834259699	0.207413447478
GO:0001411	hyphal tip	45	4	AFUB_018960,AFUB_029070,AFUB_029080,AFUB_034810,	8.9	7.17	8.12	0.00222252265797	0.0417834259699	0.20891712985
GO:0051286	cell tip	48	4	AFUB_018960,AFUB_029070,AFUB_029080,AFUB_034810,	8.3	6.72	7.57	0.00282212469658	0.044213286913	0.265279721478
GO:0005773	vacuole	26	3	AFUB_007790,AFUB_059720,AFUB_064200,	11.5	9.3	10.75	0.00388969115121	0.0452991417776	0.365630968214
GO:0044444	cytoplasmic part	515	14	AFUB_004410,AFUB_007790,AFUB_015260,AFUB_015490,AFUB_022530,AFUB_029320,AFUB_034790,AFUB_039840,AFUB_043870,AFUB_059720,AFUB_064200,AFUB_069760,AFUB_073330,AFUB_093070,	2.7	2.19	2.48	0.00395951728014	0.0452991417776	0.372194624334
GO:0015629	actin cytoskeleton	27	3	AFUB_029070,AFUB_029080,AFUB_038460,	11.1	8.96	10.3	0.00433715187233	0.0452991417776	0.407692275999
GO:0044437	vacuolar part	9	2	AFUB_059720,AFUB_064200,	22.2	17.92	23.31	0.00516914246188	0.0485899391417	0.485899391417
GO:0005737	cytoplasm	696	16	AFUB_004410,AFUB_007790,AFUB_015260,AFUB_015490,AFUB_022530,AFUB_028520,AFUB_029320,AFUB_034790,AFUB_039830,AFUB_039840,AFUB_043870,AFUB_059720,AFUB_064200,AFUB_069760,AFUB_073330,AFUB_093070,	2.3	1.85	2.09	0.0103343219924	0.0883114788444	0.971426267288
GO:0000324	fungal-type vacuole	17	2	AFUB_007790,AFUB_064200,	11.8	9.49	10.86	0.0183143946375	0.12296807828	1.0
GO:0000323	lytic vacuole	17	2	AFUB_007790,AFUB_064200,	11.8	9.49	10.86	0.0183143946375	0.12296807828	1.0
GO:0000322	storage vacuole	17	2	AFUB_007790,AFUB_064200,	11.8	9.49	10.86	0.0183143946375	0.12296807828	1.0
GO:0000329	fungal-type vacuole membrane	2	1	AFUB_064200,	50.0	40.31	80.62	0.0246542640464	0.128750045576	1.0
GO:0005776	autophagosome	2	1	AFUB_007790,	50.0	40.31	80.62	0.0246542640464	0.128750045576	1.0
GO:0098852	lytic vacuole membrane	2	1	AFUB_064200,	50.0	40.31	80.62	0.0246542640464	0.128750045576	1.0
GO:0000407	phagophore assembly site	2	1	AFUB_007790,	50.0	40.31	80.62	0.0246542640464	0.128750045576	1.0
GO:0005622	intracellular	1838	31	AFUB_004410,AFUB_007790,AFUB_013270,AFUB_013740,AFUB_015260,AFUB_015490,AFUB_022530,AFUB_022610,AFUB_028520,AFUB_029070,AFUB_029080,AFUB_029320,AFUB_034790,AFUB_038110,AFUB_038210,AFUB_038460,AFUB_039830,AFUB_039840,AFUB_043870,AFUB_052040,AFUB_056090,AFUB_058770,AFUB_059720,AFUB_060630,AFUB_061210,AFUB_064200,AFUB_069760,AFUB_073330,AFUB_075030,AFUB_076660,AFUB_093070,	1.7	1.36	1.6	0.0299371532765	0.148110126736	1.0
GO:0031090	organelle membrane	98	4	AFUB_022530,AFUB_034790,AFUB_059720,AFUB_064200,	4.1	3.29	3.51	0.0329460910597	0.154846627981	1.0
GO:0000934	porous cell septum	3	1	AFUB_034810,	33.3	26.88	40.3	0.0367553277682	0.164523848105	1.0
GO:0043232	intracellular non-membrane-bounded organelle	318	8	AFUB_004410,AFUB_013270,AFUB_015260,AFUB_029070,AFUB_029080,AFUB_038460,AFUB_073330,AFUB_093070,	2.5	2.03	2.17	0.0424745487546	0.167520136535	1.0
GO:0043228	non-membrane-bounded organelle	318	8	AFUB_004410,AFUB_013270,AFUB_015260,AFUB_029070,AFUB_029080,AFUB_038460,AFUB_073330,AFUB_093070,	2.5	2.03	2.17	0.0424745487546	0.167520136535	1.0
GO:1990904	ribonucleoprotein complex	155	5	AFUB_004410,AFUB_015260,AFUB_060630,AFUB_073330,AFUB_093070,	3.2	2.6	2.76	0.0427710986897	0.167520136535	1.0
GO:0005623	cell	2139	34	AFUB_004410,AFUB_007790,AFUB_013270,AFUB_013740,AFUB_015260,AFUB_015490,AFUB_018960,AFUB_022530,AFUB_022610,AFUB_028520,AFUB_029070,AFUB_029080,AFUB_029320,AFUB_034790,AFUB_034810,AFUB_038110,AFUB_038210,AFUB_038460,AFUB_039830,AFUB_039840,AFUB_043870,AFUB_052040,AFUB_056090,AFUB_058770,AFUB_059540,AFUB_059720,AFUB_060630,AFUB_061210,AFUB_064200,AFUB_069760,AFUB_073330,AFUB_075030,AFUB_076660,AFU…	1.6	1.28	1.5	0.0498281516846	0.180147933013	1.0
GO:0044464	cell part	2139	34	AFUB_004410,AFUB_007790,AFUB_013270,AFUB_013740,AFUB_015260,AFUB_015490,AFUB_018960,AFUB_022530,AFUB_022610,AFUB_028520,AFUB_029070,AFUB_029080,AFUB_029320,AFUB_034790,AFUB_034810,AFUB_038110,AFUB_038210,AFUB_038460,AFUB_039830,AFUB_039840,AFUB_043870,AFUB_052040,AFUB_056090,AFUB_058770,AFUB_059540,AFUB_059720,AFUB_060630,AFUB_061210,AFUB_064200,AFUB_069760,AFUB_073330,AFUB_075030,AFUB_076660,AFU…	1.6	1.28	1.5	0.0498281516846	0.180147933013	1.0

## Sheet: Calb_Cneo_Hcap_Afum
Biological Process
ID	Name	Bgd count	Result count	Result gene list	Pct of bgd	Fold enrichment	Odds ratio	P-value	Benjamini	Bonferroni
GO:1901564	organonitrogen compound metabolic process	1146	30	AFUB_005990,AFUB_006620,AFUB_010200,AFUB_012570,AFUB_014560,AFUB_019010,AFUB_020670,AFUB_022820,AFUB_023660,AFUB_031690,AFUB_031700,AFUB_037780,AFUB_040170,AFUB_040810,AFUB_050900,AFUB_051250,AFUB_052080,AFUB_053170,AFUB_054610,AFUB_054770,AFUB_058780,AFUB_063860,AFUB_069530,AFUB_070630,AFUB_072710,AFUB_074710,AFUB_078580,AFUB_078810,AFUB_095960,AFUB_101460,	2.6	2.48	3.73	37184.7	0.000123019246164	0.000210093760984
GO:1901566	organonitrogen compound biosynthetic process	546	20	AFUB_005990,AFUB_006620,AFUB_012570,AFUB_014560,AFUB_019010,AFUB_020670,AFUB_022820,AFUB_023660,AFUB_031690,AFUB_050900,AFUB_051250,AFUB_052080,AFUB_053170,AFUB_054770,AFUB_058780,AFUB_069530,AFUB_074710,AFUB_078580,AFUB_078810,AFUB_101460,	3.7	3.47	4.64	43546.6	0.000123019246164	0.000246038492328
GO:0019752	carboxylic acid metabolic process	384	16	AFUB_005990,AFUB_010200,AFUB_012570,AFUB_014560,AFUB_019010,AFUB_023660,AFUB_031690,AFUB_041300,AFUB_052080,AFUB_054770,AFUB_070430,AFUB_074710,AFUB_078580,AFUB_078810,AFUB_095430,AFUB_101460,	4.2	3.95	5.03	153753	0.000252311926722	0.000868702720161
GO:0043436	oxoacid metabolic process	392	16	AFUB_005990,AFUB_010200,AFUB_012570,AFUB_014560,AFUB_019010,AFUB_023660,AFUB_031690,AFUB_041300,AFUB_052080,AFUB_054770,AFUB_070430,AFUB_074710,AFUB_078580,AFUB_078810,AFUB_095430,AFUB_101460,	4.1	3.87	4.91	201949	0.000252311926722	0.00114101104871
GO:0006082	organic acid metabolic process	395	16	AFUB_005990,AFUB_010200,AFUB_012570,AFUB_014560,AFUB_019010,AFUB_023660,AFUB_031690,AFUB_041300,AFUB_052080,AFUB_054770,AFUB_070430,AFUB_074710,AFUB_078580,AFUB_078810,AFUB_095430,AFUB_101460,	4.1	3.84	4.87	223285	0.000252311926722	0.00126155963361
GO:0044281	small molecule metabolic process	670	21	AFUB_005990,AFUB_006620,AFUB_010200,AFUB_012570,AFUB_014560,AFUB_019010,AFUB_023660,AFUB_031690,AFUB_041300,AFUB_050900,AFUB_051250,AFUB_052080,AFUB_054770,AFUB_063860,AFUB_069530,AFUB_070430,AFUB_074710,AFUB_078580,AFUB_078810,AFUB_095430,AFUB_101460,	3.1	2.97	3.95	271676	0.000255828037195	0.00153496822317
GO:0006520	cellular amino acid metabolic process	199	11	AFUB_005990,AFUB_010200,AFUB_012570,AFUB_014560,AFUB_019010,AFUB_023660,AFUB_031690,AFUB_052080,AFUB_054770,AFUB_074710,AFUB_078580,	5.5	5.24	6.36	601127	0.000485195653505	0.00339636957453
GO:1901607	alpha-amino acid biosynthetic process	62	6	AFUB_012570,AFUB_014560,AFUB_023660,AFUB_054770,AFUB_074710,AFUB_078580,	9.7	9.18	10.93	4.2438e+06	0.00299718364291	0.0239774691433
GO:0017144	drug metabolic process	219	10	AFUB_006620,AFUB_010200,AFUB_023660,AFUB_041300,AFUB_050900,AFUB_063860,AFUB_070430,AFUB_078810,AFUB_095430,AFUB_101460,	4.6	4.33	5.09	8.57974e+06	0.00455339901765	0.0484755242153
GO:0009126	purine nucleoside monophosphate metabolic process	44	5	AFUB_050900,AFUB_051250,AFUB_063860,AFUB_069530,AFUB_101460,	11.4	10.78	12.91	8.86502e+06	0.00455339901765	0.0500873891942
GO:0009167	purine ribonucleoside monophosphate metabolic process	44	5	AFUB_050900,AFUB_051250,AFUB_063860,AFUB_069530,AFUB_101460,	11.4	10.78	12.91	8.86502e+06	0.00455339901765	0.0500873891942
GO:0009161	ribonucleoside monophosphate metabolic process	48	5	AFUB_050900,AFUB_051250,AFUB_063860,AFUB_069530,AFUB_101460,	10.4	9.88	11.7	0.000135295679817	0.00637017159137	0.0764420590965
GO:0009123	nucleoside monophosphate metabolic process	50	5	AFUB_050900,AFUB_051250,AFUB_063860,AFUB_069530,AFUB_101460,	10.0	9.49	11.18	0.000164708322671	0.00715847710069	0.0930602023089
GO:0008652	cellular amino acid biosynthetic process	80	6	AFUB_012570,AFUB_014560,AFUB_023660,AFUB_054770,AFUB_074710,AFUB_078580,	7.5	7.11	8.25	0.000178803740889	0.00721600811446	0.101024113602
GO:1901605	alpha-amino acid metabolic process	118	7	AFUB_010200,AFUB_012570,AFUB_014560,AFUB_023660,AFUB_054770,AFUB_074710,AFUB_078580,	5.9	5.63	6.48	0.000221068634611	0.00832691857035	0.124903778555
GO:0042176	regulation of protein catabolic process	3	2	AFUB_059290,AFUB_065580,	66.7	63.24	193.36	0.000326346660559	0.011524116451	0.184385863216
GO:0019538	protein metabolic process	666	17	AFUB_005990,AFUB_019010,AFUB_020670,AFUB_022820,AFUB_031690,AFUB_031700,AFUB_037780,AFUB_040170,AFUB_040810,AFUB_052080,AFUB_053170,AFUB_054610,AFUB_058780,AFUB_070630,AFUB_072710,AFUB_078810,AFUB_095960,	2.6	2.42	2.94	0.000403289274283	0.012739155686	0.22785843997
GO:0009150	purine ribonucleotide metabolic process	62	5	AFUB_050900,AFUB_051250,AFUB_063860,AFUB_069530,AFUB_101460,	8.1	7.65	8.81	0.000456276183703	0.012739155686	0.257796043792
GO:0009259	ribonucleotide metabolic process	65	5	AFUB_050900,AFUB_051250,AFUB_063860,AFUB_069530,AFUB_101460,	7.7	7.3	8.36	0.000568390128529	0.012739155686	0.321140422619
GO:0006418	tRNA aminoacylation for protein translation	37	4	AFUB_005990,AFUB_019010,AFUB_031690,AFUB_052080,	10.8	10.25	12.02	0.000574309856046	0.012739155686	0.324485068666
GO:0043039	tRNA aminoacylation	37	4	AFUB_005990,AFUB_019010,AFUB_031690,AFUB_052080,	10.8	10.25	12.02	0.000574309856046	0.012739155686	0.324485068666
GO:0043038	amino acid activation	37	4	AFUB_005990,AFUB_019010,AFUB_031690,AFUB_052080,	10.8	10.25	12.02	0.000574309856046	0.012739155686	0.324485068666
GO:0009168	purine ribonucleoside monophosphate biosynthetic process	37	4	AFUB_050900,AFUB_051250,AFUB_069530,AFUB_101460,	10.8	10.25	12.02	0.000574309856046	0.012739155686	0.324485068666
GO:0009127	purine nucleoside monophosphate biosynthetic process	37	4	AFUB_050900,AFUB_051250,AFUB_069530,AFUB_101460,	10.8	10.25	12.02	0.000574309856046	0.012739155686	0.324485068666
GO:0046394	carboxylic acid biosynthetic process	181	8	AFUB_012570,AFUB_014560,AFUB_023660,AFUB_054770,AFUB_074710,AFUB_078580,AFUB_078810,AFUB_101460,	4.4	4.19	4.79	0.000577517653033	0.012739155686	0.326297473963
GO:0016053	organic acid biosynthetic process	182	8	AFUB_012570,AFUB_014560,AFUB_023660,AFUB_054770,AFUB_074710,AFUB_078580,AFUB_078810,AFUB_101460,	4.4	4.17	4.76	0.000599053980281	0.012739155686	0.338465498859
GO:0046219	indolalkylamine biosynthetic process	4	2	AFUB_012570,AFUB_078580,	50.0	47.43	96.67	0.000648242767296	0.012739155686	0.366257163522
GO:0000162	tryptophan biosynthetic process	4	2	AFUB_012570,AFUB_078580,	50.0	47.43	96.67	0.000648242767296	0.012739155686	0.366257163522
GO:0006163	purine nucleotide metabolic process	67	5	AFUB_050900,AFUB_051250,AFUB_063860,AFUB_069530,AFUB_101460,	7.5	7.08	8.09	0.000653868167956	0.012739155686	0.369435514895
GO:0009152	purine ribonucleotide biosynthetic process	41	4	AFUB_050900,AFUB_051250,AFUB_069530,AFUB_101460,	9.8	9.25	10.72	0.000853175115665	0.0155498045274	0.482043940351
GO:0009156	ribonucleoside monophosphate biosynthetic process	41	4	AFUB_050900,AFUB_051250,AFUB_069530,AFUB_101460,	9.8	9.25	10.72	0.000853175115665	0.0155498045274	0.482043940351
GO:0009124	nucleoside monophosphate biosynthetic process	43	4	AFUB_050900,AFUB_051250,AFUB_069530,AFUB_101460,	9.3	8.82	10.17	0.00102338274275	0.0180292467346	0.578211249656
GO:0006189	'de novo' IMP biosynthetic process	5	2	AFUB_051250,AFUB_069530,	40.0	37.94	64.43	0.00107304309019	0.0180292467346	0.606269345955
GO:0009260	ribonucleotide biosynthetic process	44	4	AFUB_050900,AFUB_051250,AFUB_069530,AFUB_101460,	9.1	8.62	9.91	0.00111685599241	0.0180292467346	0.63102363571
GO:0046390	ribose phosphate biosynthetic process	44	4	AFUB_050900,AFUB_051250,AFUB_069530,AFUB_101460,	9.1	8.62	9.91	0.00111685599241	0.0180292467346	0.63102363571
GO:0006164	purine nucleotide biosynthetic process	45	4	AFUB_050900,AFUB_051250,AFUB_069530,AFUB_101460,	8.9	8.43	9.67	0.0012161665601	0.0188350163125	0.687134106456
GO:0019693	ribose phosphate metabolic process	77	5	AFUB_050900,AFUB_051250,AFUB_063860,AFUB_069530,AFUB_101460,	6.5	6.16	6.96	0.00123344354613	0.0188350163125	0.696895603563
GO:0006091	generation of precursor metabolites and energy	46	4	AFUB_041300,AFUB_051010,AFUB_063860,AFUB_101460,	8.7	8.25	9.43	0.00132150752862	0.0196487303597	0.746651753669
GO:0072521	purine-containing compound metabolic process	79	5	AFUB_050900,AFUB_051250,AFUB_063860,AFUB_069530,AFUB_101460,	6.3	6.0	6.77	0.00138434606046	0.0200552698502	0.782155524157
GO:0044249	cellular biosynthetic process	1028	21	AFUB_005990,AFUB_006620,AFUB_012570,AFUB_014560,AFUB_019010,AFUB_020670,AFUB_022820,AFUB_023660,AFUB_031690,AFUB_050900,AFUB_051010,AFUB_051250,AFUB_052080,AFUB_053170,AFUB_054770,AFUB_058780,AFUB_069530,AFUB_074710,AFUB_078580,AFUB_078810,AFUB_101460,	2.0	1.94	2.38	0.00147878545046	0.0208878444878	0.835513779512
GO:0006807	nitrogen compound metabolic process	1735	30	AFUB_005990,AFUB_006620,AFUB_010200,AFUB_012570,AFUB_014560,AFUB_019010,AFUB_020670,AFUB_022820,AFUB_023660,AFUB_031690,AFUB_031700,AFUB_037780,AFUB_040170,AFUB_040810,AFUB_050900,AFUB_051250,AFUB_052080,AFUB_053170,AFUB_054610,AFUB_054770,AFUB_058780,AFUB_063860,AFUB_069530,AFUB_070630,AFUB_072710,AFUB_074710,AFUB_078580,AFUB_078810,AFUB_095960,AFUB_101460,	1.7	1.64	2.17	0.00157238692685	0.0210049364907	0.88839861367
GO:0046040	IMP metabolic process	6	2	AFUB_051250,AFUB_069530,	33.3	31.62	48.32	0.00159860578602	0.0210049364907	0.903212269099
GO:0006188	IMP biosynthetic process	6	2	AFUB_051250,AFUB_069530,	33.3	31.62	48.32	0.00159860578602	0.0210049364907	0.903212269099
GO:0072522	purine-containing compound biosynthetic process	49	4	AFUB_050900,AFUB_051250,AFUB_069530,AFUB_101460,	8.2	7.74	8.8	0.00167563819073	0.0215167176764	0.946735577763
GO:1901576	organic substance biosynthetic process	1046	21	AFUB_005990,AFUB_006620,AFUB_012570,AFUB_014560,AFUB_019010,AFUB_020670,AFUB_022820,AFUB_023660,AFUB_031690,AFUB_050900,AFUB_051010,AFUB_051250,AFUB_052080,AFUB_053170,AFUB_054770,AFUB_058780,AFUB_069530,AFUB_074710,AFUB_078580,AFUB_078810,AFUB_101460,	2.0	1.9	2.34	0.00184975644098	0.023224719759	1.0
GO:0044283	small molecule biosynthetic process	277	9	AFUB_006620,AFUB_012570,AFUB_014560,AFUB_023660,AFUB_054770,AFUB_074710,AFUB_078580,AFUB_078810,AFUB_101460,	3.2	3.08	3.48	0.00231857523909	0.0284781523932	1.0
GO:0042435	indole-containing compound biosynthetic process	8	2	AFUB_012570,AFUB_078580,	25.0	23.71	32.2	0.00294361338927	0.0353859907434	1.0
GO:0022900	electron transport chain	9	2	AFUB_041300,AFUB_063860,	22.2	21.08	27.6	0.0037589357833	0.044245806616	1.0
GO:0009058	biosynthetic process	1109	21	AFUB_005990,AFUB_006620,AFUB_012570,AFUB_014560,AFUB_019010,AFUB_020670,AFUB_022820,AFUB_023660,AFUB_031690,AFUB_050900,AFUB_051010,AFUB_051250,AFUB_052080,AFUB_053170,AFUB_054770,AFUB_058780,AFUB_069530,AFUB_074710,AFUB_078580,AFUB_078810,AFUB_101460,	1.9	1.8	2.17	0.00384749474631	0.0443639700339	1.0
GO:0015980	energy derivation by oxidation of organic compounds	31	3	AFUB_041300,AFUB_051010,AFUB_063860,	9.7	9.18	10.47	0.00407917318974	0.046094657044	1.0
GO:0044238	primary metabolic process	2099	33	AFUB_005990,AFUB_010200,AFUB_012570,AFUB_014560,AFUB_019010,AFUB_020670,AFUB_022820,AFUB_023660,AFUB_031690,AFUB_031700,AFUB_037780,AFUB_040170,AFUB_040810,AFUB_041300,AFUB_050900,AFUB_051010,AFUB_051250,AFUB_052080,AFUB_053170,AFUB_054610,AFUB_054770,AFUB_058780,AFUB_063860,AFUB_069530,AFUB_070430,AFUB_070630,AFUB_072710,AFUB_074710,AFUB_078580,AFUB_078810,AFUB_095430,AFUB_095960,AFUB_101460,	1.6	1.49	1.97	0.00425712707021	0.0471622900915	1.0
GO:0035690	cellular response to drug	64	4	AFUB_022890,AFUB_063960,AFUB_070630,AFUB_089270,	6.3	5.93	6.59	0.00446466139476	0.0485102632315	1.0
GO:0006816	calcium ion transport	10	2	AFUB_022890,AFUB_072670,	20.0	18.97	24.14	0.00466677467386	0.0497495790704	1.0
GO:0046034	ATP metabolic process	33	3	AFUB_050900,AFUB_063860,AFUB_101460,	9.1	8.62	9.77	0.00487752292083	0.0510333416716	1.0
GO:0009165	nucleotide biosynthetic process	68	4	AFUB_050900,AFUB_051250,AFUB_069530,AFUB_101460,	5.9	5.58	6.17	0.00554535637398	0.056154525719	1.0
GO:0042401	cellular biogenic amine biosynthetic process	11	2	AFUB_012570,AFUB_078580,	18.2	17.25	21.46	0.00566514684244	0.056154525719	1.0
GO:0009309	amine biosynthetic process	11	2	AFUB_012570,AFUB_078580,	18.2	17.25	21.46	0.00566514684244	0.056154525719	1.0
GO:0009987	cellular process	2586	38	AFUB_003460,AFUB_005990,AFUB_006620,AFUB_010200,AFUB_012570,AFUB_014560,AFUB_019010,AFUB_020670,AFUB_022820,AFUB_022890,AFUB_023470,AFUB_023660,AFUB_030610,AFUB_031690,AFUB_031700,AFUB_041300,AFUB_050470,AFUB_050900,AFUB_051010,AFUB_051250,AFUB_052080,AFUB_053170,AFUB_054770,AFUB_056790,AFUB_058780,AFUB_061240,AFUB_063860,AFUB_063960,AFUB_069530,AFUB_070430,AFUB_070630,AFUB_074710,AFUB_078580,AFU…	1.5	1.39	1.91	0.0058699655144	0.0571815606144	1.0
GO:0006399	tRNA metabolic process	70	4	AFUB_005990,AFUB_019010,AFUB_031690,AFUB_052080,	5.7	5.42	5.98	0.0061460430121	0.0588561746074	1.0
GO:1901565	organonitrogen compound catabolic process	159	6	AFUB_010200,AFUB_037780,AFUB_054610,AFUB_072710,AFUB_074710,AFUB_095960,	3.8	3.58	3.94	0.00633807322631	0.0595658914723	1.0
GO:0009086	methionine biosynthetic process	12	2	AFUB_023660,AFUB_054770,	16.7	15.81	19.31	0.00675209953896	0.0595658914723	1.0
GO:1901293	nucleoside phosphate biosynthetic process	72	4	AFUB_050900,AFUB_051250,AFUB_069530,AFUB_101460,	5.6	5.27	5.8	0.00678863705073	0.0595658914723	1.0
GO:1901137	carbohydrate derivative biosynthetic process	114	5	AFUB_022820,AFUB_050900,AFUB_051250,AFUB_069530,AFUB_101460,	4.4	4.16	4.57	0.00679497887106	0.0595658914723	1.0
GO:0009117	nucleotide metabolic process	115	5	AFUB_050900,AFUB_051250,AFUB_063860,AFUB_069530,AFUB_101460,	4.3	4.12	4.53	0.00704680555882	0.0595658914723	1.0
GO:0009205	purine ribonucleoside triphosphate metabolic process	39	3	AFUB_050900,AFUB_063860,AFUB_101460,	7.7	7.3	8.14	0.00781096068314	0.0595658914723	1.0
GO:0009144	purine nucleoside triphosphate metabolic process	39	3	AFUB_050900,AFUB_063860,AFUB_101460,	7.7	7.3	8.14	0.00781096068314	0.0595658914723	1.0
GO:0009199	ribonucleoside triphosphate metabolic process	39	3	AFUB_050900,AFUB_063860,AFUB_101460,	7.7	7.3	8.14	0.00781096068314	0.0595658914723	1.0
GO:0030163	protein catabolic process	75	4	AFUB_037780,AFUB_054610,AFUB_072710,AFUB_095960,	5.3	5.06	5.56	0.00783374618459	0.0595658914723	1.0
GO:0042493	response to drug	75	4	AFUB_022890,AFUB_063960,AFUB_070630,AFUB_089270,	5.3	5.06	5.56	0.00783374618459	0.0595658914723	1.0
GO:0000097	sulfur amino acid biosynthetic process	13	2	AFUB_023660,AFUB_054770,	15.4	14.59	17.55	0.00792571007567	0.0595658914723	1.0
GO:0006568	tryptophan metabolic process	13	2	AFUB_012570,AFUB_078580,	15.4	14.59	17.55	0.00792571007567	0.0595658914723	1.0
GO:0006555	methionine metabolic process	13	2	AFUB_023660,AFUB_054770,	15.4	14.59	17.55	0.00792571007567	0.0595658914723	1.0
GO:0006586	indolalkylamine metabolic process	13	2	AFUB_012570,AFUB_078580,	15.4	14.59	17.55	0.00792571007567	0.0595658914723	1.0
GO:0006753	nucleoside phosphate metabolic process	121	5	AFUB_050900,AFUB_051250,AFUB_063860,AFUB_069530,AFUB_101460,	4.1	3.92	4.29	0.00869677280872	0.0595658914723	1.0
GO:0044106	cellular amine metabolic process	41	3	AFUB_012570,AFUB_078580,AFUB_078810,	7.3	6.94	7.71	0.00897568876975	0.0595658914723	1.0
GO:0015988	energy coupled proton transmembrane transport, against electrochemical gradient	14	2	AFUB_010100,AFUB_050900,	14.3	13.55	16.09	0.00918408542505	0.0595658914723	1.0
GO:0099131	ATP hydrolysis coupled ion transmembrane transport	14	2	AFUB_010100,AFUB_050900,	14.3	13.55	16.09	0.00918408542505	0.0595658914723	1.0
GO:0090662	ATP hydrolysis coupled transmembrane transport	14	2	AFUB_010100,AFUB_050900,	14.3	13.55	16.09	0.00918408542505	0.0595658914723	1.0
GO:0099132	ATP hydrolysis coupled cation transmembrane transport	14	2	AFUB_010100,AFUB_050900,	14.3	13.55	16.09	0.00918408542505	0.0595658914723	1.0
GO:0015991	ATP hydrolysis coupled proton transport	14	2	AFUB_010100,AFUB_050900,	14.3	13.55	16.09	0.00918408542505	0.0595658914723	1.0
GO:0044271	cellular nitrogen compound biosynthetic process	677	14	AFUB_005990,AFUB_006620,AFUB_012570,AFUB_019010,AFUB_020670,AFUB_031690,AFUB_050900,AFUB_051250,AFUB_052080,AFUB_053170,AFUB_069530,AFUB_078580,AFUB_078810,AFUB_101460,	2.1	1.96	2.24	0.00981404318051	0.0595658914723	1.0
GO:0006412	translation	177	6	AFUB_005990,AFUB_019010,AFUB_020670,AFUB_031690,AFUB_052080,AFUB_053170,	3.4	3.22	3.51	0.0105116717997	0.0595658914723	1.0
GO:0006425	glutaminyl-tRNA aminoacylation	1	1	AFUB_019010,	100.0	94.85	inf	0.0105426356588	0.0595658914723	1.0
GO:0035295	tube development	1	1	AFUB_078810,	100.0	94.85	inf	0.0105426356588	0.0595658914723	1.0
GO:0035239	tube morphogenesis	1	1	AFUB_078810,	100.0	94.85	inf	0.0105426356588	0.0595658914723	1.0
GO:0060429	epithelium development	1	1	AFUB_078810,	100.0	94.85	inf	0.0105426356588	0.0595658914723	1.0
GO:0048729	tissue morphogenesis	1	1	AFUB_078810,	100.0	94.85	inf	0.0105426356588	0.0595658914723	1.0
GO:0060562	epithelial tube morphogenesis	1	1	AFUB_078810,	100.0	94.85	inf	0.0105426356588	0.0595658914723	1.0
GO:0061138	morphogenesis of a branching epithelium	1	1	AFUB_078810,	100.0	94.85	inf	0.0105426356588	0.0595658914723	1.0
GO:0048754	branching morphogenesis of an epithelial tube	1	1	AFUB_078810,	100.0	94.85	inf	0.0105426356588	0.0595658914723	1.0
GO:0000011	vacuole inheritance	1	1	AFUB_061240,	100.0	94.85	inf	0.0105426356588	0.0595658914723	1.0
GO:0001763	morphogenesis of a branching structure	1	1	AFUB_078810,	100.0	94.85	inf	0.0105426356588	0.0595658914723	1.0
GO:0002009	morphogenesis of an epithelium	1	1	AFUB_078810,	100.0	94.85	inf	0.0105426356588	0.0595658914723	1.0
GO:0010133	proline catabolic process to glutamate	1	1	AFUB_074710,	100.0	94.85	inf	0.0105426356588	0.0595658914723	1.0
GO:0019280	L-methionine biosynthetic process from homoserine via O-acetyl-L-homoserine and cystathionine	1	1	AFUB_023660,	100.0	94.85	inf	0.0105426356588	0.0595658914723	1.0
GO:0006002	fructose 6-phosphate metabolic process	1	1	AFUB_101460,	100.0	94.85	inf	0.0105426356588	0.0595658914723	1.0
GO:0009888	tissue development	1	1	AFUB_078810,	100.0	94.85	inf	0.0105426356588	0.0595658914723	1.0
GO:0006535	cysteine biosynthetic process from serine	1	1	AFUB_023660,	100.0	94.85	inf	0.0105426356588	0.0595658914723	1.0
GO:0035146	tube fusion	1	1	AFUB_078810,	100.0	94.85	inf	0.0105426356588	0.0595658914723	1.0
GO:0019279	L-methionine biosynthetic process from L-homoserine via cystathionine	1	1	AFUB_023660,	100.0	94.85	inf	0.0105426356588	0.0595658914723	1.0
GO:0016999	antibiotic metabolic process	82	4	AFUB_041300,AFUB_070430,AFUB_078810,AFUB_095430,	4.9	4.63	5.05	0.0106712245883	0.0596954642809	1.0
GO:0009141	nucleoside triphosphate metabolic process	44	3	AFUB_050900,AFUB_063860,AFUB_101460,	6.8	6.47	7.14	0.0109042944035	0.0604012386077	1.0
GO:0016054	organic acid catabolic process	83	4	AFUB_010200,AFUB_070430,AFUB_074710,AFUB_095430,	4.8	4.57	4.99	0.0111241205231	0.0604339239959	1.0
GO:0046395	carboxylic acid catabolic process	83	4	AFUB_010200,AFUB_070430,AFUB_074710,AFUB_095430,	4.8	4.57	4.99	0.0111241205231	0.0604339239959	1.0
GO:0000909	sporocarp development involved in sexual reproduction	46	3	AFUB_012570,AFUB_078580,AFUB_078810,	6.5	6.19	6.8	0.0123131497681	0.0662564725616	1.0
GO:0090407	organophosphate biosynthetic process	133	5	AFUB_050900,AFUB_051250,AFUB_058780,AFUB_069530,AFUB_101460,	3.8	3.57	3.88	0.012766885275	0.0680499073621	1.0
GO:0044267	cellular protein metabolic process	562	12	AFUB_005990,AFUB_019010,AFUB_020670,AFUB_022820,AFUB_031690,AFUB_031700,AFUB_052080,AFUB_053170,AFUB_058780,AFUB_070630,AFUB_078810,AFUB_095960,	2.1	2.03	2.27	0.013419955838	0.0703597988244	1.0
GO:0017001	antibiotic catabolic process	17	2	AFUB_070430,AFUB_095430,	11.8	11.16	12.86	0.0134493066779	0.0703597988244	1.0
GO:0009308	amine metabolic process	48	3	AFUB_012570,AFUB_078580,AFUB_078810,	6.3	5.93	6.5	0.0138219014064	0.0716456357302	1.0
GO:0009062	fatty acid catabolic process	18	2	AFUB_070430,AFUB_095430,	11.1	10.54	12.06	0.0150283904211	0.0751419521057	1.0
GO:0042430	indole-containing compound metabolic process	18	2	AFUB_012570,AFUB_078580,	11.1	10.54	12.06	0.0150283904211	0.0751419521057	1.0
GO:0009894	regulation of catabolic process	18	2	AFUB_059290,AFUB_065580,	11.1	10.54	12.06	0.0150283904211	0.0751419521057	1.0
GO:0070838	divalent metal ion transport	18	2	AFUB_022890,AFUB_072670,	11.1	10.54	12.06	0.0150283904211	0.0751419521057	1.0
GO:1901575	organic substance catabolic process	375	9	AFUB_010200,AFUB_037780,AFUB_054610,AFUB_070430,AFUB_072710,AFUB_074710,AFUB_095430,AFUB_095960,AFUB_101460,	2.4	2.28	2.51	0.0161629817109	0.0801060058479	1.0
GO:0034660	ncRNA metabolic process	93	4	AFUB_005990,AFUB_019010,AFUB_031690,AFUB_052080,	4.3	4.08	4.42	0.0163459192385	0.0803082119107	1.0
GO:0072511	divalent inorganic cation transport	19	2	AFUB_022890,AFUB_072670,	10.5	9.98	11.35	0.016683205024	0.0805641952014	1.0
GO:0009067	aspartate family amino acid biosynthetic process	19	2	AFUB_023660,AFUB_054770,	10.5	9.98	11.35	0.016683205024	0.0805641952014	1.0
GO:0071704	organic substance metabolic process	2378	34	AFUB_005990,AFUB_006620,AFUB_010200,AFUB_012570,AFUB_014560,AFUB_019010,AFUB_020670,AFUB_022820,AFUB_023660,AFUB_031690,AFUB_031700,AFUB_037780,AFUB_040170,AFUB_040810,AFUB_041300,AFUB_050900,AFUB_051010,AFUB_051250,AFUB_052080,AFUB_053170,AFUB_054610,AFUB_054770,AFUB_058780,AFUB_063860,AFUB_069530,AFUB_070430,AFUB_070630,AFUB_072710,AFUB_074710,AFUB_078580,AFUB_078810,AFUB_095430,AFUB_095960,AFU…	1.4	1.36	1.72	0.0177690307226	0.0850805284599	1.0
GO:0030584	sporocarp development	53	3	AFUB_012570,AFUB_078580,AFUB_078810,	5.7	5.37	5.84	0.0180367105158	0.085636482701	1.0
GO:0030582	reproductive fruiting body development	55	3	AFUB_012570,AFUB_078580,AFUB_078810,	5.5	5.17	5.62	0.0199014760576	0.0865057960069	1.0
GO:0006576	cellular biogenic amine metabolic process	21	2	AFUB_012570,AFUB_078580,	9.5	9.03	10.15	0.020213160872	0.0865057960069	1.0
GO:0043604	amide biosynthetic process	265	7	AFUB_005990,AFUB_019010,AFUB_020670,AFUB_031690,AFUB_052080,AFUB_053170,AFUB_078810,	2.6	2.51	2.72	0.0208602935465	0.0865057960069	1.0
GO:0032272	negative regulation of protein polymerization	2	1	AFUB_003460,	50.0	47.43	95.24	0.0209757416866	0.0865057960069	1.0
GO:0030835	negative regulation of actin filament depolymerization	2	1	AFUB_003460,	50.0	47.43	95.24	0.0209757416866	0.0865057960069	1.0
GO:0051016	barbed-end actin filament capping	2	1	AFUB_003460,	50.0	47.43	95.24	0.0209757416866	0.0865057960069	1.0
GO:0019343	cysteine biosynthetic process via cystathionine	2	1	AFUB_023660,	50.0	47.43	95.24	0.0209757416866	0.0865057960069	1.0
GO:0030837	negative regulation of actin filament polymerization	2	1	AFUB_003460,	50.0	47.43	95.24	0.0209757416866	0.0865057960069	1.0
GO:0071266	'de novo' L-methionine biosynthetic process	2	1	AFUB_023660,	50.0	47.43	95.24	0.0209757416866	0.0865057960069	1.0
GO:0006424	glutamyl-tRNA aminoacylation	2	1	AFUB_052080,	50.0	47.43	95.24	0.0209757416866	0.0865057960069	1.0
GO:0006433	prolyl-tRNA aminoacylation	2	1	AFUB_031690,	50.0	47.43	95.24	0.0209757416866	0.0865057960069	1.0
GO:0043242	negative regulation of protein complex disassembly	2	1	AFUB_003460,	50.0	47.43	95.24	0.0209757416866	0.0865057960069	1.0
GO:0031333	negative regulation of protein complex assembly	2	1	AFUB_003460,	50.0	47.43	95.24	0.0209757416866	0.0865057960069	1.0
GO:0006122	mitochondrial electron transport, ubiquinol to cytochrome c	2	1	AFUB_063860,	50.0	47.43	95.24	0.0209757416866	0.0865057960069	1.0
GO:0030834	regulation of actin filament depolymerization	2	1	AFUB_003460,	50.0	47.43	95.24	0.0209757416866	0.0865057960069	1.0
GO:1901879	regulation of protein depolymerization	2	1	AFUB_003460,	50.0	47.43	95.24	0.0209757416866	0.0865057960069	1.0
GO:1901880	negative regulation of protein depolymerization	2	1	AFUB_003460,	50.0	47.43	95.24	0.0209757416866	0.0865057960069	1.0
GO:0051693	actin filament capping	2	1	AFUB_003460,	50.0	47.43	95.24	0.0209757416866	0.0865057960069	1.0
GO:1901135	carbohydrate derivative metabolic process	207	6	AFUB_022820,AFUB_050900,AFUB_051250,AFUB_063860,AFUB_069530,AFUB_101460,	2.9	2.75	2.98	0.0213164811298	0.0872739988284	1.0
GO:0030036	actin cytoskeleton organization	22	2	AFUB_003460,AFUB_023470,	9.1	8.62	9.64	0.022084936242	0.0890900610029	1.0
GO:0030029	actin filament-based process	22	2	AFUB_003460,AFUB_023470,	9.1	8.62	9.64	0.022084936242	0.0890900610029	1.0
GO:0019637	organophosphate metabolic process	209	6	AFUB_050900,AFUB_051250,AFUB_058780,AFUB_063860,AFUB_069530,AFUB_101460,	2.9	2.72	2.95	0.0222330948697	0.0890900610029	1.0
GO:0009056	catabolic process	399	9	AFUB_010200,AFUB_037780,AFUB_054610,AFUB_070430,AFUB_072710,AFUB_074710,AFUB_095430,AFUB_095960,AFUB_101460,	2.3	2.14	2.34	0.0232538619335	0.0925241689608	1.0
GO:0055086	nucleobase-containing small molecule metabolic process	158	5	AFUB_050900,AFUB_051250,AFUB_063860,AFUB_069530,AFUB_101460,	3.2	3.0	3.23	0.0250234437312	0.0986105075865	1.0
GO:0044282	small molecule catabolic process	106	4	AFUB_010200,AFUB_070430,AFUB_074710,AFUB_095430,	3.8	3.58	3.85	0.0251325895442	0.0986105075865	1.0
GO:0070791	cleistothecium development	24	2	AFUB_012570,AFUB_078580,	8.3	7.9	8.76	0.0260338646797	0.100574604909	1.0
GO:0045333	cellular respiration	24	2	AFUB_041300,AFUB_063860,	8.3	7.9	8.76	0.0260338646797	0.100574604909	1.0
GO:0043043	peptide biosynthetic process	217	6	AFUB_005990,AFUB_019010,AFUB_020670,AFUB_031690,AFUB_052080,AFUB_053170,	2.8	2.62	2.83	0.0261671980914	0.100574604909	1.0
GO:0009069	serine family amino acid metabolic process	25	2	AFUB_010200,AFUB_023660,	8.0	7.59	8.38	0.0281078083763	0.104027930284	1.0
GO:0000096	sulfur amino acid metabolic process	25	2	AFUB_023660,AFUB_054770,	8.0	7.59	8.38	0.0281078083763	0.104027930284	1.0
GO:0009073	aromatic amino acid family biosynthetic process	25	2	AFUB_012570,AFUB_078580,	8.0	7.59	8.38	0.0281078083763	0.104027930284	1.0
GO:0006886	intracellular protein transport	110	4	AFUB_008130,AFUB_018730,AFUB_031530,AFUB_050480,	3.6	3.45	3.7	0.0283138322328	0.104027930284	1.0
GO:0044272	sulfur compound biosynthetic process	64	3	AFUB_023660,AFUB_054770,AFUB_078810,	4.7	4.45	4.78	0.0295658854111	0.104027930284	1.0
GO:0006754	ATP biosynthetic process	26	2	AFUB_050900,AFUB_101460,	7.7	7.3	8.03	0.0302459743889	0.104027930284	1.0
GO:1902904	negative regulation of supramolecular fiber organization	3	1	AFUB_003460,	33.3	31.62	47.61	0.0313004392004	0.104027930284	1.0
GO:0055071	manganese ion homeostasis	3	1	AFUB_022890,	33.3	31.62	47.61	0.0313004392004	0.104027930284	1.0
GO:0005978	glycogen biosynthetic process	3	1	AFUB_051010,	33.3	31.62	47.61	0.0313004392004	0.104027930284	1.0
GO:0071265	L-methionine biosynthetic process	3	1	AFUB_023660,	33.3	31.62	47.61	0.0313004392004	0.104027930284	1.0
GO:0006562	proline catabolic process	3	1	AFUB_074710,	33.3	31.62	47.61	0.0313004392004	0.104027930284	1.0
GO:0006119	oxidative phosphorylation	3	1	AFUB_063860,	33.3	31.62	47.61	0.0313004392004	0.104027930284	1.0
GO:0006112	energy reserve metabolic process	3	1	AFUB_051010,	33.3	31.62	47.61	0.0313004392004	0.104027930284	1.0
GO:0042773	ATP synthesis coupled electron transport	3	1	AFUB_063860,	33.3	31.62	47.61	0.0313004392004	0.104027930284	1.0
GO:0030026	cellular manganese ion homeostasis	3	1	AFUB_022890,	33.3	31.62	47.61	0.0313004392004	0.104027930284	1.0
GO:0006432	phenylalanyl-tRNA aminoacylation	3	1	AFUB_005990,	33.3	31.62	47.61	0.0313004392004	0.104027930284	1.0
GO:0075296	positive regulation of ascospore formation	3	1	AFUB_078810,	33.3	31.62	47.61	0.0313004392004	0.104027930284	1.0
GO:0005977	glycogen metabolic process	3	1	AFUB_051010,	33.3	31.62	47.61	0.0313004392004	0.104027930284	1.0
GO:0010446	response to alkaline pH	3	1	AFUB_070630,	33.3	31.62	47.61	0.0313004392004	0.104027930284	1.0
GO:0031047	gene silencing by RNA	3	1	AFUB_056790,	33.3	31.62	47.61	0.0313004392004	0.104027930284	1.0
GO:0051494	negative regulation of cytoskeleton organization	3	1	AFUB_003460,	33.3	31.62	47.61	0.0313004392004	0.104027930284	1.0
GO:0071469	cellular response to alkaline pH	3	1	AFUB_070630,	33.3	31.62	47.61	0.0313004392004	0.104027930284	1.0
GO:0042775	mitochondrial ATP synthesis coupled electron transport	3	1	AFUB_063860,	33.3	31.62	47.61	0.0313004392004	0.104027930284	1.0
GO:0006518	peptide metabolic process	228	6	AFUB_005990,AFUB_019010,AFUB_020670,AFUB_031690,AFUB_052080,AFUB_053170,	2.6	2.5	2.69	0.0323019020052	0.104756878858	1.0
GO:0009201	ribonucleoside triphosphate biosynthetic process	27	2	AFUB_050900,AFUB_101460,	7.4	7.03	7.71	0.0324468208851	0.104756878858	1.0
GO:0009206	purine ribonucleoside triphosphate biosynthetic process	27	2	AFUB_050900,AFUB_101460,	7.4	7.03	7.71	0.0324468208851	0.104756878858	1.0
GO:0009145	purine nucleoside triphosphate biosynthetic process	27	2	AFUB_050900,AFUB_101460,	7.4	7.03	7.71	0.0324468208851	0.104756878858	1.0
GO:0009142	nucleoside triphosphate biosynthetic process	27	2	AFUB_050900,AFUB_101460,	7.4	7.03	7.71	0.0324468208851	0.104756878858	1.0
GO:0070887	cellular response to chemical stimulus	116	4	AFUB_022890,AFUB_063960,AFUB_070630,AFUB_089270,	3.4	3.27	3.5	0.0335190849436	0.107603880643	1.0
GO:0009066	aspartate family amino acid metabolic process	28	2	AFUB_023660,AFUB_054770,	7.1	6.78	7.41	0.03470883056	0.110171288014	1.0
GO:1902600	proton transmembrane transport	28	2	AFUB_010100,AFUB_050900,	7.1	6.78	7.41	0.03470883056	0.110171288014	1.0
GO:0044242	cellular lipid catabolic process	29	2	AFUB_070430,AFUB_095430,	6.9	6.54	7.13	0.0370305103064	0.116375161244	1.0
GO:0070727	cellular macromolecule localization	120	4	AFUB_008130,AFUB_018730,AFUB_031530,AFUB_050480,	3.3	3.16	3.38	0.0372812463453	0.116375161244	1.0
GO:0034613	cellular protein localization	120	4	AFUB_008130,AFUB_018730,AFUB_031530,AFUB_050480,	3.3	3.16	3.38	0.0372812463453	0.116375161244	1.0
GO:0044237	cellular metabolic process	2052	29	AFUB_005990,AFUB_006620,AFUB_010200,AFUB_012570,AFUB_014560,AFUB_019010,AFUB_020670,AFUB_022820,AFUB_023660,AFUB_031690,AFUB_031700,AFUB_041300,AFUB_050900,AFUB_051010,AFUB_051250,AFUB_052080,AFUB_053170,AFUB_054770,AFUB_058780,AFUB_063860,AFUB_069530,AFUB_070430,AFUB_070630,AFUB_074710,AFUB_078580,AFUB_078810,AFUB_095430,AFUB_095960,AFUB_101460,	1.4	1.34	1.6	0.0383997114631	0.119207895476	1.0
GO:0006812	cation transport	122	4	AFUB_010100,AFUB_022890,AFUB_050900,AFUB_072670,	3.3	3.11	3.32	0.0392504521849	0.121183090079	1.0
GO:0043603	cellular amide metabolic process	304	7	AFUB_005990,AFUB_019010,AFUB_020670,AFUB_031690,AFUB_052080,AFUB_053170,AFUB_078810,	2.3	2.18	2.35	0.0399751850965	0.122749889019	1.0
GO:0019543	propionate catabolic process	4	1	AFUB_095430,	25.0	23.71	31.74	0.0415178380107	0.122814546995	1.0
GO:0019629	propionate catabolic process, 2-methylcitrate cycle	4	1	AFUB_095430,	25.0	23.71	31.74	0.0415178380107	0.122814546995	1.0
GO:0006561	proline biosynthetic process	4	1	AFUB_074710,	25.0	23.71	31.74	0.0415178380107	0.122814546995	1.0
GO:0043244	regulation of protein complex disassembly	4	1	AFUB_003460,	25.0	23.71	31.74	0.0415178380107	0.122814546995	1.0
GO:0019344	cysteine biosynthetic process	4	1	AFUB_023660,	25.0	23.71	31.74	0.0415178380107	0.122814546995	1.0
GO:0048308	organelle inheritance	4	1	AFUB_061240,	25.0	23.71	31.74	0.0415178380107	0.122814546995	1.0
GO:0048021	regulation of melanin biosynthetic process	4	1	AFUB_070630,	25.0	23.71	31.74	0.0415178380107	0.122814546995	1.0
GO:0048731	system development	75	3	AFUB_012570,AFUB_078580,AFUB_078810,	4.0	3.79	4.04	0.0441821765632	0.126715379483	1.0
GO:0048608	reproductive structure development	75	3	AFUB_012570,AFUB_078580,AFUB_078810,	4.0	3.79	4.04	0.0441821765632	0.126715379483	1.0
GO:0075259	spore-bearing structure development	75	3	AFUB_012570,AFUB_078580,AFUB_078810,	4.0	3.79	4.04	0.0441821765632	0.126715379483	1.0
GO:0007275	multicellular organism development	75	3	AFUB_012570,AFUB_078580,AFUB_078810,	4.0	3.79	4.04	0.0441821765632	0.126715379483	1.0
GO:0032501	multicellular organismal process	75	3	AFUB_012570,AFUB_078580,AFUB_078810,	4.0	3.79	4.04	0.0441821765632	0.126715379483	1.0
GO:0061458	reproductive system development	75	3	AFUB_012570,AFUB_078580,AFUB_078810,	4.0	3.79	4.04	0.0441821765632	0.126715379483	1.0
GO:0006796	phosphate-containing compound metabolic process	380	8	AFUB_050900,AFUB_051250,AFUB_058780,AFUB_063860,AFUB_069530,AFUB_070630,AFUB_078810,AFUB_101460,	2.1	2.0	2.15	0.0452165156508	0.129026925973	1.0
GO:0006793	phosphorus metabolic process	382	8	AFUB_050900,AFUB_051250,AFUB_058780,AFUB_063860,AFUB_069530,AFUB_070630,AFUB_078810,AFUB_101460,	2.1	1.99	2.14	0.0463993259593	0.131736779734	1.0
GO:0042221	response to chemical	131	4	AFUB_022890,AFUB_063960,AFUB_070630,AFUB_089270,	3.1	2.9	3.08	0.0488409413679	0.137975659364	1.0
GO:0016042	lipid catabolic process	34	2	AFUB_070430,AFUB_095430,	5.9	5.58	6.01	0.0494833538566	0.138100584003	1.0
Molecular Function
ID	Name	Bgd count	Result count	Result gene list	Pct of bgd	Fold enrichment	Odds ratio	P-value	Benjamini	Bonferroni
GO:0016833	oxo-acid-lyase activity	9	4	AFUB_012570,AFUB_070430,AFUB_078580,AFUB_095430,	44.4	42.16	79.71	136857	0.00025181700259	0.00025181700259
GO:0004451	isocitrate lyase activity	2	2	AFUB_070430,AFUB_095430,	100.0	94.85	inf	0.000109529630817	0.00562087962662	0.0201534520703
GO:0004049	anthranilate synthase activity	2	2	AFUB_012570,AFUB_078580,	100.0	94.85	inf	0.000109529630817	0.00562087962662	0.0201534520703
GO:0016830	carbon-carbon lyase activity	47	5	AFUB_012570,AFUB_069530,AFUB_070430,AFUB_078580,AFUB_095430,	10.6	10.09	11.98	0.000122193035361	0.00562087962662	0.0224835185065
GO:0042625	ATPase coupled ion transmembrane transporter activity	31	4	AFUB_010100,AFUB_022890,AFUB_050900,AFUB_072670,	12.9	12.24	14.71	0.000286933582322	0.0075422541639	0.0527957791473
GO:0019829	cation-transporting ATPase activity	31	4	AFUB_010100,AFUB_022890,AFUB_050900,AFUB_072670,	12.9	12.24	14.71	0.000286933582322	0.0075422541639	0.0527957791473
GO:0022853	active ion transmembrane transporter activity	31	4	AFUB_010100,AFUB_022890,AFUB_050900,AFUB_072670,	12.9	12.24	14.71	0.000286933582322	0.0075422541639	0.0527957791473
GO:0016875	ligase activity, forming carbon-oxygen bonds	37	4	AFUB_005990,AFUB_019010,AFUB_031690,AFUB_052080,	10.8	10.25	12.02	0.000574309856046	0.0117414459458	0.105673013512
GO:0004812	aminoacyl-tRNA ligase activity	37	4	AFUB_005990,AFUB_019010,AFUB_031690,AFUB_052080,	10.8	10.25	12.02	0.000574309856046	0.0117414459458	0.105673013512
GO:0016829	lyase activity	142	7	AFUB_012570,AFUB_023660,AFUB_069530,AFUB_070430,AFUB_073930,AFUB_078580,AFUB_095430,	4.9	4.68	5.31	0.000682823554436	0.0125639534016	0.125639534016
GO:0015399	primary active transmembrane transporter activity	74	5	AFUB_010100,AFUB_018730,AFUB_022890,AFUB_050900,AFUB_072670,	6.8	6.41	7.26	0.00103040731294	0.0157995787984	0.189594945581
GO:0015405	P-P-bond-hydrolysis-driven transmembrane transporter activity	74	5	AFUB_010100,AFUB_018730,AFUB_022890,AFUB_050900,AFUB_072670,	6.8	6.41	7.26	0.00103040731294	0.0157995787984	0.189594945581
GO:0008144	drug binding	605	15	AFUB_005990,AFUB_019010,AFUB_031690,AFUB_031700,AFUB_037780,AFUB_050900,AFUB_052080,AFUB_054610,AFUB_063960,AFUB_069530,AFUB_070630,AFUB_072710,AFUB_078810,AFUB_089270,AFUB_101460,	2.5	2.35	2.78	0.00128611438072	0.018203465081	0.236645046052
GO:0005515	protein binding	744	17	AFUB_003460,AFUB_007860,AFUB_008130,AFUB_008440,AFUB_010120,AFUB_018730,AFUB_023470,AFUB_031420,AFUB_031530,AFUB_031700,AFUB_041420,AFUB_050470,AFUB_052600,AFUB_061240,AFUB_063210,AFUB_073720,AFUB_095960,	2.3	2.17	2.59	0.0014348659339	0.0188582379884	0.264015331838
GO:0005524	ATP binding	515	13	AFUB_005990,AFUB_019010,AFUB_031690,AFUB_031700,AFUB_037780,AFUB_050900,AFUB_052080,AFUB_054610,AFUB_069530,AFUB_070630,AFUB_072710,AFUB_078810,AFUB_101460,	2.5	2.39	2.77	0.00243240570816	0.02983751002	0.447562650301
GO:0032559	adenyl ribonucleotide binding	523	13	AFUB_005990,AFUB_019010,AFUB_031690,AFUB_031700,AFUB_037780,AFUB_050900,AFUB_052080,AFUB_054610,AFUB_069530,AFUB_070630,AFUB_072710,AFUB_078810,AFUB_101460,	2.5	2.36	2.72	0.0027870501736	0.0300902702015	0.512817231942
GO:0030554	adenyl nucleotide binding	524	13	AFUB_005990,AFUB_019010,AFUB_031690,AFUB_031700,AFUB_037780,AFUB_050900,AFUB_052080,AFUB_054610,AFUB_069530,AFUB_070630,AFUB_072710,AFUB_078810,AFUB_101460,	2.5	2.35	2.72	0.00283423849072	0.0300902702015	0.521499882293
GO:0046961	proton-transporting ATPase activity, rotational mechanism	8	2	AFUB_010100,AFUB_050900,	25.0	23.71	32.2	0.00294361338927	0.0300902702015	0.541624863627
GO:0140101	catalytic activity, acting on a tRNA	58	4	AFUB_005990,AFUB_019010,AFUB_031690,AFUB_052080,	6.9	6.54	7.32	0.00312545516291	0.0302675657882	0.575083749976
GO:0005488	binding	3190	45	AFUB_001170,AFUB_003460,AFUB_005990,AFUB_007010,AFUB_007860,AFUB_008130,AFUB_008440,AFUB_010100,AFUB_010120,AFUB_018730,AFUB_019010,AFUB_022890,AFUB_023470,AFUB_031420,AFUB_031530,AFUB_031690,AFUB_031700,AFUB_037780,AFUB_040810,AFUB_041300,AFUB_041420,AFUB_050470,AFUB_050530,AFUB_050900,AFUB_052080,AFUB_052600,AFUB_053170,AFUB_054610,AFUB_056790,AFUB_059290,AFUB_061240,AFUB_063210,AFUB_063960,AFU…	1.4	1.34	2.01	0.00382206672463	0.0351630138666	0.703260277333
GO:0022804	active transmembrane transporter activity	104	5	AFUB_010100,AFUB_018730,AFUB_022890,AFUB_050900,AFUB_072670,	4.8	4.56	5.04	0.00461428871906	0.0357786058329	0.849029124307
GO:0044769	ATPase activity, coupled to transmembrane movement of ions, rotational mechanism	10	2	AFUB_010100,AFUB_050900,	20.0	18.97	24.14	0.00466677467386	0.0357786058329	0.85868653999
GO:0036442	proton-exporting ATPase activity	10	2	AFUB_010100,AFUB_050900,	20.0	18.97	24.14	0.00466677467386	0.0357786058329	0.85868653999
GO:0008536	Ran GTPase binding	10	2	AFUB_008130,AFUB_031530,	20.0	18.97	24.14	0.00466677467386	0.0357786058329	0.85868653999
GO:0043492	ATPase activity, coupled to movement of substances	73	4	AFUB_010100,AFUB_022890,AFUB_050900,AFUB_072670,	5.5	5.2	5.72	0.00712602986261	0.0421705426353	1.0
GO:0042626	ATPase activity, coupled to transmembrane movement of substances	73	4	AFUB_010100,AFUB_022890,AFUB_050900,AFUB_072670,	5.5	5.2	5.72	0.00712602986261	0.0421705426353	1.0
GO:0035639	purine ribonucleoside triphosphate binding	610	13	AFUB_005990,AFUB_019010,AFUB_031690,AFUB_031700,AFUB_037780,AFUB_050900,AFUB_052080,AFUB_054610,AFUB_069530,AFUB_070630,AFUB_072710,AFUB_078810,AFUB_101460,	2.1	2.02	2.29	0.0101772908535	0.0421705426353	1.0
GO:0022884	macromolecule transmembrane transporter activity	1	1	AFUB_018730,	100.0	94.85	inf	0.0105426356588	0.0421705426353	1.0
GO:0015450	P-P-bond-hydrolysis-driven protein transmembrane transporter activity	1	1	AFUB_018730,	100.0	94.85	inf	0.0105426356588	0.0421705426353	1.0
GO:0003872	6-phosphofructokinase activity	1	1	AFUB_101460,	100.0	94.85	inf	0.0105426356588	0.0421705426353	1.0
GO:0004642	phosphoribosylformylglycinamidine synthase activity	1	1	AFUB_051250,	100.0	94.85	inf	0.0105426356588	0.0421705426353	1.0
GO:0046421	methylisocitrate lyase activity	1	1	AFUB_095430,	100.0	94.85	inf	0.0105426356588	0.0421705426353	1.0
GO:0004425	indole-3-glycerol-phosphate synthase activity	1	1	AFUB_012570,	100.0	94.85	inf	0.0105426356588	0.0421705426353	1.0
GO:0005049	nuclear export signal receptor activity	1	1	AFUB_008130,	100.0	94.85	inf	0.0105426356588	0.0421705426353	1.0
GO:0004819	glutamine-tRNA ligase activity	1	1	AFUB_019010,	100.0	94.85	inf	0.0105426356588	0.0421705426353	1.0
GO:0004373	glycogen (starch) synthase activity	1	1	AFUB_051010,	100.0	94.85	inf	0.0105426356588	0.0421705426353	1.0
GO:0004640	phosphoribosylanthranilate isomerase activity	1	1	AFUB_012570,	100.0	94.85	inf	0.0105426356588	0.0421705426353	1.0
GO:0004462	lactoylglutathione lyase activity	1	1	AFUB_073930,	100.0	94.85	inf	0.0105426356588	0.0421705426353	1.0
GO:0070273	phosphatidylinositol-4-phosphate binding	1	1	AFUB_007010,	100.0	94.85	inf	0.0105426356588	0.0421705426353	1.0
GO:0034023	5-(carboxyamino)imidazole ribonucleotide mutase activity	1	1	AFUB_069530,	100.0	94.85	inf	0.0105426356588	0.0421705426353	1.0
GO:0004746	riboflavin synthase activity	1	1	AFUB_006620,	100.0	94.85	inf	0.0105426356588	0.0421705426353	1.0
GO:0003852	2-isopropylmalate synthase activity	1	1	AFUB_014560,	100.0	94.85	inf	0.0105426356588	0.0421705426353	1.0
GO:0004638	phosphoribosylaminoimidazole carboxylase activity	1	1	AFUB_069530,	100.0	94.85	inf	0.0105426356588	0.0421705426353	1.0
GO:0003842	1-pyrroline-5-carboxylate dehydrogenase activity	1	1	AFUB_074710,	100.0	94.85	inf	0.0105426356588	0.0421705426353	1.0
GO:0004122	cystathionine beta-synthase activity	1	1	AFUB_023660,	100.0	94.85	inf	0.0105426356588	0.0421705426353	1.0
GO:0008320	protein transmembrane transporter activity	1	1	AFUB_018730,	100.0	94.85	inf	0.0105426356588	0.0421705426353	1.0
GO:0032555	purine ribonucleotide binding	618	13	AFUB_005990,AFUB_019010,AFUB_031690,AFUB_031700,AFUB_037780,AFUB_050900,AFUB_052080,AFUB_054610,AFUB_069530,AFUB_070630,AFUB_072710,AFUB_078810,AFUB_101460,	2.1	2.0	2.26	0.0112932841974	0.0438506619101	1.0
GO:0017076	purine nucleotide binding	619	13	AFUB_005990,AFUB_019010,AFUB_031690,AFUB_031700,AFUB_037780,AFUB_050900,AFUB_052080,AFUB_054610,AFUB_069530,AFUB_070630,AFUB_072710,AFUB_078810,AFUB_101460,	2.1	1.99	2.25	0.011439303107	0.0438506619101	1.0
GO:0016874	ligase activity	136	5	AFUB_005990,AFUB_019010,AFUB_031690,AFUB_051250,AFUB_052080,	3.7	3.49	3.79	0.0139569854688	0.0524099046174	1.0
GO:0017016	Ras GTPase binding	18	2	AFUB_008130,AFUB_031530,	11.1	10.54	12.06	0.0150283904211	0.0542200752449	1.0
GO:0031267	small GTPase binding	18	2	AFUB_008130,AFUB_031530,	11.1	10.54	12.06	0.0150283904211	0.0542200752449	1.0
GO:0004601	peroxidase activity	19	2	AFUB_001170,AFUB_066210,	10.5	9.98	11.35	0.016683205024	0.0590328793157	1.0
GO:0032553	ribonucleotide binding	654	13	AFUB_005990,AFUB_019010,AFUB_031690,AFUB_031700,AFUB_037780,AFUB_050900,AFUB_052080,AFUB_054610,AFUB_069530,AFUB_070630,AFUB_072710,AFUB_078810,AFUB_101460,	2.0	1.89	2.12	0.0175562978277	0.0609501660433	1.0
GO:0000166	nucleotide binding	966	17	AFUB_005990,AFUB_019010,AFUB_022890,AFUB_031690,AFUB_031700,AFUB_037780,AFUB_041300,AFUB_050900,AFUB_052080,AFUB_053170,AFUB_054610,AFUB_069530,AFUB_070630,AFUB_072670,AFUB_072710,AFUB_078810,AFUB_101460,	1.8	1.67	1.91	0.0202460398128	0.0654158723787	1.0
GO:1901265	nucleoside phosphate binding	966	17	AFUB_005990,AFUB_019010,AFUB_022890,AFUB_031690,AFUB_031700,AFUB_037780,AFUB_041300,AFUB_050900,AFUB_052080,AFUB_053170,AFUB_054610,AFUB_069530,AFUB_070630,AFUB_072670,AFUB_072710,AFUB_078810,AFUB_101460,	1.8	1.67	1.91	0.0202460398128	0.0654158723787	1.0
GO:0004818	glutamate-tRNA ligase activity	2	1	AFUB_052080,	50.0	47.43	95.24	0.0209757416866	0.0654158723787	1.0
GO:1901981	phosphatidylinositol phosphate binding	2	1	AFUB_007010,	50.0	47.43	95.24	0.0209757416866	0.0654158723787	1.0
GO:0004827	proline-tRNA ligase activity	2	1	AFUB_031690,	50.0	47.43	95.24	0.0209757416866	0.0654158723787	1.0
GO:0004414	homoserine O-acetyltransferase activity	2	1	AFUB_054770,	50.0	47.43	95.24	0.0209757416866	0.0654158723787	1.0
GO:0097367	carbohydrate derivative binding	677	13	AFUB_005990,AFUB_019010,AFUB_031690,AFUB_031700,AFUB_037780,AFUB_050900,AFUB_052080,AFUB_054610,AFUB_069530,AFUB_070630,AFUB_072710,AFUB_078810,AFUB_101460,	1.9	1.82	2.04	0.0227762981333	0.0698473142754	1.0
GO:0022890	inorganic cation transmembrane transporter activity	109	4	AFUB_010100,AFUB_022890,AFUB_050900,AFUB_072670,	3.7	3.48	3.74	0.0274969938087	0.0829417518165	1.0
GO:0016684	oxidoreductase activity, acting on peroxide as acceptor	25	2	AFUB_001170,AFUB_066210,	8.0	7.59	8.38	0.0281078083763	0.083416721633	1.0
GO:0016831	carboxy-lyase activity	26	2	AFUB_012570,AFUB_069530,	7.7	7.3	8.03	0.0302459743889	0.0859594151174	1.0
GO:0004579	dolichyl-diphosphooligosaccharide-protein glycotransferase activity	3	1	AFUB_022820,	33.3	31.62	47.61	0.0313004392004	0.0859594151174	1.0
GO:0004047	aminomethyltransferase activity	3	1	AFUB_010200,	33.3	31.62	47.61	0.0313004392004	0.0859594151174	1.0
GO:0004826	phenylalanine-tRNA ligase activity	3	1	AFUB_005990,	33.3	31.62	47.61	0.0313004392004	0.0859594151174	1.0
GO:0140142	nucleocytoplasmic carrier activity	3	1	AFUB_008130,	33.3	31.62	47.61	0.0313004392004	0.0859594151174	1.0
GO:0051020	GTPase binding	28	2	AFUB_008130,AFUB_031530,	7.1	6.78	7.41	0.03470883056	0.0939180121037	1.0
GO:0046906	tetrapyrrole binding	122	4	AFUB_001170,AFUB_063960,AFUB_066210,AFUB_089270,	3.3	3.11	3.32	0.0392504521849	0.0987160627102	1.0
GO:0020037	heme binding	122	4	AFUB_001170,AFUB_063960,AFUB_066210,AFUB_089270,	3.3	3.11	3.32	0.0392504521849	0.0987160627102	1.0
GO:0140098	catalytic activity, acting on RNA	124	4	AFUB_005990,AFUB_019010,AFUB_031690,AFUB_052080,	3.2	3.06	3.26	0.0412785434247	0.0987160627102	1.0
GO:0004576	oligosaccharyl transferase activity	4	1	AFUB_022820,	25.0	23.71	31.74	0.0415178380107	0.0987160627102	1.0
GO:0008443	phosphofructokinase activity	4	1	AFUB_101460,	25.0	23.71	31.74	0.0415178380107	0.0987160627102	1.0
GO:0004365	glyceraldehyde-3-phosphate dehydrogenase (NAD+) (phosphorylating) activity	4	1	AFUB_012570,	25.0	23.71	31.74	0.0415178380107	0.0987160627102	1.0
GO:0008565	protein transporter activity	4	1	AFUB_018730,	25.0	23.71	31.74	0.0415178380107	0.0987160627102	1.0
GO:0005388	calcium-transporting ATPase activity	4	1	AFUB_072670,	25.0	23.71	31.74	0.0415178380107	0.0987160627102	1.0
GO:0043891	glyceraldehyde-3-phosphate dehydrogenase (NAD(P)+) (phosphorylating) activity	4	1	AFUB_012570,	25.0	23.71	31.74	0.0415178380107	0.0987160627102	1.0
GO:0016209	antioxidant activity	31	2	AFUB_001170,AFUB_066210,	6.5	6.12	6.64	0.0418470265837	0.0987160627102	1.0
GO:0008324	cation transmembrane transporter activity	128	4	AFUB_010100,AFUB_022890,AFUB_050900,AFUB_072670,	3.1	2.96	3.15	0.0455115408692	0.106001563543	1.0
Cellular Component
ID	Name	Bgd count	Result count	Result gene list	Pct of bgd	Fold enrichment	Odds ratio	P-value	Benjamini	Bonferroni
GO:0005737	cytoplasm	696	24	AFUB_003460,AFUB_005990,AFUB_010100,AFUB_010200,AFUB_012570,AFUB_018730,AFUB_019010,AFUB_020670,AFUB_022820,AFUB_023660,AFUB_031690,AFUB_037780,AFUB_041420,AFUB_050480,AFUB_052080,AFUB_053170,AFUB_054610,AFUB_054770,AFUB_061240,AFUB_063210,AFUB_063860,AFUB_070430,AFUB_072710,AFUB_101460,	3.4	3.27	4.63	6245.72	768224	768224
GO:0005622	intracellular	1838	38	AFUB_003460,AFUB_005990,AFUB_007860,AFUB_008130,AFUB_008400,AFUB_008440,AFUB_010100,AFUB_010200,AFUB_012570,AFUB_018730,AFUB_019010,AFUB_020670,AFUB_022820,AFUB_023470,AFUB_023660,AFUB_031420,AFUB_031530,AFUB_031690,AFUB_037780,AFUB_040170,AFUB_041420,AFUB_050470,AFUB_050480,AFUB_052080,AFUB_053170,AFUB_054610,AFUB_054770,AFUB_058800,AFUB_059290,AFUB_061240,AFUB_063210,AFUB_063860,AFUB_065580,AFU…	2.1	1.96	3.22	182610	0.000112304872393	0.000224609744785
GO:0044424	intracellular part	1536	32	AFUB_003460,AFUB_005990,AFUB_008130,AFUB_008440,AFUB_010100,AFUB_010200,AFUB_012570,AFUB_018730,AFUB_019010,AFUB_020670,AFUB_022820,AFUB_023660,AFUB_031530,AFUB_031690,AFUB_037780,AFUB_040170,AFUB_041420,AFUB_050470,AFUB_050480,AFUB_052080,AFUB_053170,AFUB_054610,AFUB_054770,AFUB_059290,AFUB_061240,AFUB_063210,AFUB_063860,AFUB_065580,AFUB_070430,AFUB_072710,AFUB_078810,AFUB_101460,	2.1	1.98	2.88	218304	0.0008950450691	0.0026851352073
GO:0044464	cell part	2139	38	AFUB_003460,AFUB_005990,AFUB_007860,AFUB_008130,AFUB_008400,AFUB_008440,AFUB_010100,AFUB_010200,AFUB_012570,AFUB_018730,AFUB_019010,AFUB_020670,AFUB_022820,AFUB_023470,AFUB_023660,AFUB_031420,AFUB_031530,AFUB_031690,AFUB_037780,AFUB_040170,AFUB_041420,AFUB_050470,AFUB_050480,AFUB_052080,AFUB_053170,AFUB_054610,AFUB_054770,AFUB_058800,AFUB_059290,AFUB_061240,AFUB_063210,AFUB_063860,AFUB_065580,AFU…	1.8	1.69	2.58	8.94634e+06	0.00220079858585	0.0110039929292
GO:0005623	cell	2139	38	AFUB_003460,AFUB_005990,AFUB_007860,AFUB_008130,AFUB_008400,AFUB_008440,AFUB_010100,AFUB_010200,AFUB_012570,AFUB_018730,AFUB_019010,AFUB_020670,AFUB_022820,AFUB_023470,AFUB_023660,AFUB_031420,AFUB_031530,AFUB_031690,AFUB_037780,AFUB_040170,AFUB_041420,AFUB_050470,AFUB_050480,AFUB_052080,AFUB_053170,AFUB_054610,AFUB_054770,AFUB_058800,AFUB_059290,AFUB_061240,AFUB_063210,AFUB_063860,AFUB_065580,AFU…	1.8	1.69	2.58	8.94634e+06	0.00220079858585	0.0110039929292
GO:0031967	organelle envelope	91	6	AFUB_008130,AFUB_018730,AFUB_031530,AFUB_063210,AFUB_063860,AFUB_078810,	6.6	6.25	7.17	0.000362224003929	0.00715941661065	0.0445535524832
GO:0031975	envelope	93	6	AFUB_008130,AFUB_018730,AFUB_031530,AFUB_063210,AFUB_063860,AFUB_078810,	6.5	6.12	7.0	0.000407446473777	0.00715941661065	0.0501159162746
GO:0005575	cellular component	2851	44	AFUB_003460,AFUB_005990,AFUB_007860,AFUB_008130,AFUB_008400,AFUB_008440,AFUB_010100,AFUB_010200,AFUB_012570,AFUB_018730,AFUB_019010,AFUB_020670,AFUB_022820,AFUB_022890,AFUB_023470,AFUB_023660,AFUB_031420,AFUB_031530,AFUB_031690,AFUB_035770,AFUB_037780,AFUB_040170,AFUB_040810,AFUB_041420,AFUB_050470,AFUB_050480,AFUB_050900,AFUB_052080,AFUB_053170,AFUB_054610,AFUB_054770,AFUB_056790,AFUB_058800,AFU…	1.5	1.46	2.33	0.000494926376561	0.00760949303963	0.060875944317
GO:0005635	nuclear envelope	38	4	AFUB_008130,AFUB_031530,AFUB_063210,AFUB_078810,	10.5	9.98	11.67	0.000636813858784	0.00838192420263	0.0783281046304
GO:0032991	protein-containing complex	632	16	AFUB_003460,AFUB_008130,AFUB_010100,AFUB_012570,AFUB_020670,AFUB_031530,AFUB_040170,AFUB_050470,AFUB_050900,AFUB_053170,AFUB_056790,AFUB_059290,AFUB_063210,AFUB_063860,AFUB_065580,AFUB_101460,	2.5	2.4	2.88	0.000681457252246	0.00838192420263	0.0838192420263
GO:0033180	proton-transporting V-type ATPase, V1 domain	5	2	AFUB_010100,AFUB_050900,	40.0	37.94	64.43	0.00107304309019	0.0106329235652	0.131984300093
GO:1905369	endopeptidase complex	20	3	AFUB_040170,AFUB_059290,AFUB_065580,	15.0	14.23	17.28	0.00112380492965	0.0106329235652	0.138228006347
GO:0000502	proteasome complex	20	3	AFUB_040170,AFUB_059290,AFUB_065580,	15.0	14.23	17.28	0.00112380492965	0.0106329235652	0.138228006347
GO:0044444	cytoplasmic part	515	13	AFUB_003460,AFUB_010100,AFUB_012570,AFUB_018730,AFUB_020670,AFUB_022820,AFUB_050480,AFUB_053170,AFUB_061240,AFUB_063210,AFUB_063860,AFUB_070430,AFUB_101460,	2.5	2.39	2.77	0.00243240570816	0.0213704215788	0.299185902103
GO:0005643	nuclear pore	27	3	AFUB_008130,AFUB_031530,AFUB_063210,	11.1	10.54	12.23	0.00273539318944	0.0224302241534	0.336453362301
GO:0033176	proton-transporting V-type ATPase complex	11	2	AFUB_010100,AFUB_050900,	18.2	17.25	21.46	0.00566514684244	0.0407558139828	0.696813061621
GO:0033178	proton-transporting two-sector ATPase complex, catalytic domain	11	2	AFUB_010100,AFUB_050900,	18.2	17.25	21.46	0.00566514684244	0.0407558139828	0.696813061621
GO:1902494	catalytic complex	157	6	AFUB_012570,AFUB_040170,AFUB_059290,AFUB_063860,AFUB_065580,AFUB_101460,	3.8	3.62	3.99	0.00596426546089	0.0407558139828	0.73360465169
GO:1905368	peptidase complex	37	3	AFUB_040170,AFUB_059290,AFUB_065580,	8.1	7.69	8.62	0.00674105092607	0.0436394349424	0.829149263906
GO:0045275	respiratory chain complex III	1	1	AFUB_063860,	100.0	94.85	inf	0.0105426356588	0.0498747763859	1.0
GO:0071203	WASH complex	1	1	AFUB_003460,	100.0	94.85	inf	0.0105426356588	0.0498747763859	1.0
GO:0005945	6-phosphofructokinase complex	1	1	AFUB_101460,	100.0	94.85	inf	0.0105426356588	0.0498747763859	1.0
GO:0005950	anthranilate synthase complex	1	1	AFUB_012570,	100.0	94.85	inf	0.0105426356588	0.0498747763859	1.0
GO:0000221	vacuolar proton-transporting V-type ATPase, V1 domain	1	1	AFUB_010100,	100.0	94.85	inf	0.0105426356588	0.0498747763859	1.0
GO:0016442	RISC complex	1	1	AFUB_056790,	100.0	94.85	inf	0.0105426356588	0.0498747763859	1.0
GO:0005750	mitochondrial respiratory chain complex III	1	1	AFUB_063860,	100.0	94.85	inf	0.0105426356588	0.0498747763859	1.0
GO:0012505	endomembrane system	180	6	AFUB_008130,AFUB_022820,AFUB_031530,AFUB_050480,AFUB_063210,AFUB_078810,	3.3	3.16	3.45	0.0113615810652	0.0517583137417	1.0
GO:0098805	whole membrane	48	3	AFUB_010100,AFUB_018730,AFUB_063210,	6.3	5.93	6.5	0.0138219014064	0.0607176383208	1.0
GO:0031090	organelle membrane	98	4	AFUB_010100,AFUB_018730,AFUB_063210,AFUB_063860,	4.1	3.87	4.18	0.0194496206585	0.0716671174293	1.0
GO:0044422	organelle part	524	11	AFUB_003460,AFUB_008130,AFUB_008440,AFUB_010100,AFUB_018730,AFUB_031530,AFUB_050470,AFUB_063210,AFUB_063860,AFUB_070430,AFUB_078810,	2.1	1.99	2.21	0.0200942084047	0.0716671174293	1.0
GO:0044446	intracellular organelle part	524	11	AFUB_003460,AFUB_008130,AFUB_008440,AFUB_010100,AFUB_018730,AFUB_031530,AFUB_050470,AFUB_063210,AFUB_063860,AFUB_070430,AFUB_078810,	2.1	1.99	2.21	0.0200942084047	0.0716671174293	1.0
GO:0016471	vacuolar proton-transporting V-type ATPase complex	2	1	AFUB_010100,	50.0	47.43	95.24	0.0209757416866	0.0716671174293	1.0
GO:0008290	F-actin capping protein complex	2	1	AFUB_003460,	50.0	47.43	95.24	0.0209757416866	0.0716671174293	1.0
GO:0031907	microbody lumen	2	1	AFUB_070430,	50.0	47.43	95.24	0.0209757416866	0.0716671174293	1.0
GO:0005782	peroxisomal matrix	2	1	AFUB_070430,	50.0	47.43	95.24	0.0209757416866	0.0716671174293	1.0
GO:0031332	RNAi effector complex	2	1	AFUB_056790,	50.0	47.43	95.24	0.0209757416866	0.0716671174293	1.0
GO:0098588	bounding membrane of organelle	59	3	AFUB_010100,AFUB_018730,AFUB_063210,	5.1	4.82	5.21	0.0239395245457	0.0795827437599	1.0
GO:0016469	proton-transporting two-sector ATPase complex	24	2	AFUB_010100,AFUB_050900,	8.3	7.9	8.76	0.0260338646797	0.0841904658496	1.0
GO:0098796	membrane protein complex	108	4	AFUB_010100,AFUB_050900,AFUB_063210,AFUB_063860,	3.7	3.51	3.77	0.0266945379523	0.0841904658496	1.0
GO:0005773	vacuole	26	2	AFUB_010100,AFUB_061240,	7.7	7.3	8.03	0.0302459743889	0.0895338144568	1.0
GO:0070069	cytochrome complex	3	1	AFUB_063860,	33.3	31.62	47.61	0.0313004392004	0.0895338144568	1.0
GO:0022624	proteasome accessory complex	3	1	AFUB_040170,	33.3	31.62	47.61	0.0313004392004	0.0895338144568	1.0
GO:0005838	proteasome regulatory particle	3	1	AFUB_040170,	33.3	31.62	47.61	0.0313004392004	0.0895338144568	1.0
GO:0012507	ER to Golgi transport vesicle membrane	4	1	AFUB_063210,	25.0	23.71	31.74	0.0415178380107	0.111015088594	1.0
GO:0030134	COPII-coated ER to Golgi transport vesicle	4	1	AFUB_063210,	25.0	23.71	31.74	0.0415178380107	0.111015088594	1.0
GO:0030127	COPII vesicle coat	4	1	AFUB_063210,	25.0	23.71	31.74	0.0415178380107	0.111015088594	1.0

[truncated: 2 more sheets: Calb_Cneo_Cdeu_Hcap_Afum_Pbra, Cneo_Hcap_Afum]
